# Supplementary material for: 5-(2-Nitro-1-phenyl­but­yl)-4-phenyl-1,2,3-selenadiazole
Source: Acta Crystallogr Sect E Struct Rep Online. 2012 Feb 29;68(Pt 3):o871. doi: 10.1107/S1600536812007027 (PMC3297921; doi:10.1107/S1600536812007027)
Supplement: Supplementary file 1 [file e-68-0o871-sup1.cif]

##############################################################################
#                                                                            #
# This CIF contains the data in a paper accepted for publication in          #
# Acta Crystallographica Section E. It conforms to the requirements of       #
# Notes for Authors for Acta Crystallographica Section E, and has been       #
# peer reviewed under the auspices of the IUCr Commission on Journals.       #
#                                                                            #
# Full details of the Crystallographic Information File format               #
# are given in the paper "The Crystallographic Information File (CIF):       #
# a New Standard Archive File for Crystallography" by S. R. Hall, F. H.      #
# Allen and I. D. Brown [Acta Cryst. (1991), A47, 655-685].                  #
#                                                                            #
# The current version of the core CIF dictionary is obtainable from          #
# ftp://ftp.iucr.org/pub/cif_core.dic.                                       #
#                                                                            #
# Software is freely available for graphical display of the structure(s)     #
# in this CIF. For information consult the CIF software page                 #
# http://www.iucr.org/resources/cif/software.                                #
#                                                                            #
# This file may be used for bona fide research purposes within the           #
# scientific community so long as proper attribution is given to the journal # 
# article from which it was obtained.                                        #
#                                                                            #
##############################################################################
data_global
_audit_creation_method     SHELXL-97
_journal_date_recd_electronic     2012-01-09
_journal_date_accepted     2012-02-16
_journal_name_full     'Acta Crystallographica, Section E'
_journal_year     2012
_journal_volume     68
_journal_issue      3
_journal_page_first     o871
_journal_page_last     o871
_journal_paper_category     QO
_journal_paper_doi     10.1107/S1600536812007027
_journal_coeditor_code     BT5784
_publ_contact_author_name     'M. N. Ponnuswamy'
_publ_contact_author_address
;   Centre of Advanced Study in Crystallography and Biophysics
    University of Madras
    Guindy Campus
    Chennai 600 025
    India
;
_publ_contact_author_email     'mnpsy2004@yahoo.com'
_publ_contact_author_fax     '+9144 22352494'
_publ_contact_author_phone     '+9144 22300122'
_publ_section_title
;
5-(2-Nitro-1-phenylbutyl)-4-phenyl-1,2,3-selenadiazole
;
loop_
    _publ_author_name
    _publ_author_address
    'S. Sankari'
;
      Department of Chemistry
      Sri Sarada College for Women (Autonomus)
      Fairlands
      Salem 600 016
      India
;
    'P. Sugumar'
;
      Centre of Advanced Study in Crystallography and Biophysics
      University of Madras
      Guindy Campus
      Chennai 600 025
      India
;
    'P. Manisankar'
;
      Department of Industrial Chemistry
      Alagappa University
      Karaikudi 630 003
      India
;
    'S. Muthusubramanian'
;
      School of Chemistry
      Madurai Kamaraj University
      Madurai 625 021
      India
;
    'M. N. Ponnuswamy'
;
      Centre of Advanced Study in Crystallography and Biophysics
      University of Madras
      Guindy Campus
      Chennai 600 025
      India
;
data_I
_audit_creation_method     SHELXL-97
_chemical_name_systematic
;
5-(2-Nitro-1-phenylbutyl)-4-phenyl-1,2,3-selenadiazole
;
_chemical_name_common
;
;
_chemical_formula_moiety     'C18 H17 N3 O2 Se'
_chemical_formula_sum     'C18 H17 N3 O2 Se'
_chemical_formula_iupac     'C18 H17 N3 O2 Se'
_chemical_formula_weight     386.31
_chemical_melting_point     ?
_symmetry_cell_setting     triclinic
_symmetry_space_group_name_H-M     'P -1'
_symmetry_space_group_name_Hall     '-P 1'
loop_
    _symmetry_equiv_pos_as_xyz
    'x, y, z'
    '-x, -y, -z'
_cell_length_a     7.879(5)
_cell_length_b     8.450(5)
_cell_length_c     13.438(5)
_cell_angle_alpha     80.629(5)
_cell_angle_beta     85.273(5)
_cell_angle_gamma     75.352(5)
_cell_volume     853.2(8)
_cell_formula_units_Z     2
_cell_measurement_reflns_used     3478
_cell_measurement_theta_min     1.54
_cell_measurement_theta_max     28.39
_cell_measurement_temperature     293(2)
_exptl_crystal_description     'Block'
_exptl_crystal_colour     'white crystalline'
_exptl_crystal_size_max     0.20
_exptl_crystal_size_mid     0.18
_exptl_crystal_size_min     0.16
_exptl_crystal_density_diffrn     1.504
_exptl_crystal_density_meas     ?
_exptl_crystal_density_method     'not measured'
_exptl_crystal_F_000     392
_exptl_absorpt_coefficient_mu     2.215
_exptl_absorpt_correction_type     multi-scan
_exptl_absorpt_process_details     '(SADABS; Bruker, 2008)'
_exptl_absorpt_correction_T_min     0.636
_exptl_absorpt_correction_T_max     0.702
_exptl_special_details
;
;
_diffrn_ambient_temperature     293(2)
_diffrn_radiation_type     MoK\a
_diffrn_radiation_wavelength     0.71073
_diffrn_radiation_source     'fine-focus sealed tube'
_diffrn_radiation_monochromator     graphite
_diffrn_measurement_device_type     'Bruker SMART APEX CCD detector'
_diffrn_measurement_method     '\w scans'
_diffrn_detector_area_resol_mean     ?
_diffrn_reflns_number     15132
_diffrn_reflns_av_R_equivalents     0.0272
_diffrn_reflns_av_sigmaI/netI     0.0261
_diffrn_reflns_theta_min     1.54
_diffrn_reflns_theta_max     28.39
_diffrn_reflns_theta_full     28.39
_diffrn_measured_fraction_theta_max     0.995
_diffrn_measured_fraction_theta_full     0.995
_diffrn_reflns_limit_h_min     -10
_diffrn_reflns_limit_h_max     10
_diffrn_reflns_limit_k_min     -11
_diffrn_reflns_limit_k_max     11
_diffrn_reflns_limit_l_min     -17
_diffrn_reflns_limit_l_max     17
_diffrn_standards_number     ?
_diffrn_standards_interval_count     ?
_diffrn_standards_interval_time     ?
_diffrn_standards_decay_%     ?
_refine_special_details
;
Refinement of <i>F</i>^2^ against ALL reflections. The weighted <i>R</i>-factor
<i>wR</i> and goodness of fit <i>S</i> are based on <i>F</i>^2^, conventional
<i>R</i>-factors <i>R</i> are based on <i>F</i>, with <i>F</i> set to zero for
negative <i>F</i>^2^. The threshold expression of <i>F</i>^2^ >
\s(<i>F</i>^2^) is used only for calculating <i>R</i>-factors(gt) <i>etc</i>.
and is not relevant to the choice of reflections for refinement.
<i>R</i>-factors based on <i>F</i>^2^ are statistically about twice as large
as those based on <i>F</i>, and <i>R</i>- factors based on ALL data will be
even larger.
;
_reflns_number_total     4265
_reflns_number_gt     3478
_reflns_threshold_expression     I>2\s(I)
_refine_ls_structure_factor_coef     Fsqd
_refine_ls_matrix_type     full
_refine_ls_R_factor_all     0.0430
_refine_ls_R_factor_gt     0.0316
_refine_ls_wR_factor_gt     0.0746
_refine_ls_wR_factor_ref     0.0785
_refine_ls_goodness_of_fit_ref     1.045
_refine_ls_restrained_S_all     1.045
_refine_ls_number_reflns     4265
_refine_ls_number_parameters     218
_refine_ls_number_restraints     0
_refine_ls_hydrogen_treatment     constr
_refine_ls_weighting_scheme     calc
_refine_ls_weighting_details
         'calc w=1/[\s^2^(Fo^2^)+(0.0382P)^2^+0.1656P] where P=(Fo^2^+2Fc^2^)/3'
_atom_sites_solution_hydrogens     geom
_atom_sites_solution_primary     direct
_atom_sites_solution_secondary     difmap
_refine_ls_shift/su_max     0.001
_refine_ls_shift/su_mean     0.000
_refine_diff_density_max     0.428
_refine_diff_density_min     -0.208
_refine_ls_extinction_method     none
_refine_ls_extinction_coef     ?
loop_
    _atom_type_symbol
    _atom_type_description
    _atom_type_scat_dispersion_real
    _atom_type_scat_dispersion_imag
    _atom_type_scat_source
    'C' 'C' 0.0033 0.0016
                         'International Tables Vol C Tables 4.2.6.8 and 6.1.1.4'
    'H' 'H' 0.0000 0.0000
                         'International Tables Vol C Tables 4.2.6.8 and 6.1.1.4'
    'N' 'N' 0.0061 0.0033
                         'International Tables Vol C Tables 4.2.6.8 and 6.1.1.4'
    'O' 'O' 0.0106 0.0060
                         'International Tables Vol C Tables 4.2.6.8 and 6.1.1.4'
    'Se' 'Se' -0.0929 2.2259
                         'International Tables Vol C Tables 4.2.6.8 and 6.1.1.4'
_computing_data_collection     'APEX2 (Bruker, 2008)'
_computing_cell_refinement     'SAINT (Bruker, 2008)'
_computing_data_reduction     'SAINT (Bruker, 2008)'
_computing_structure_solution     'SHELXS97 (Sheldrick, 2008)'
_computing_structure_refinement     'SHELXL97 (Sheldrick, 2008)'
_computing_molecular_graphics     'ORTEP-3 (Farrugia, 1997)'
_computing_publication_material
                            'SHELXL97 (Sheldrick, 2008) and PLATON (Spek, 2009)'
loop_
    _atom_site_type_symbol
    _atom_site_label
    _atom_site_fract_x
    _atom_site_fract_y
    _atom_site_fract_z
    _atom_site_U_iso_or_equiv
    _atom_site_adp_type
    _atom_site_calc_flag
    _atom_site_refinement_flags
    _atom_site_occupancy
    _atom_site_symmetry_multiplicity
    _atom_site_disorder_assembly
    _atom_site_disorder_group
    C C1 0.7979(3) 0.3866(2) 0.50318(16) 0.0513(5) Uani d . 1 1 . .
    H H1 0.8590 0.4685 0.4849 0.062 Uiso calc R 1 1 . .
    C C2 0.6659(3) 0.4053(3) 0.57649(18) 0.0634(6) Uani d . 1 1 . .
    H H2 0.6391 0.4991 0.6082 0.076 Uiso calc R 1 1 . .
    C C3 0.5726(3) 0.2865(3) 0.60360(17) 0.0621(6) Uani d . 1 1 . .
    H H3 0.4822 0.3005 0.6529 0.074 Uiso calc R 1 1 . .
    C C4 0.6131(3) 0.1475(3) 0.55777(15) 0.0535(5) Uani d . 1 1 . .
    H H4 0.5500 0.0671 0.5760 0.064 Uiso calc R 1 1 . .
    C C5 0.7476(3) 0.1260(2) 0.48458(14) 0.0472(4) Uani d . 1 1 . .
    H H5 0.7754 0.0305 0.4545 0.057 Uiso calc R 1 1 . .
    C C6 0.8415(2) 0.2461(2) 0.45570(13) 0.0405(4) Uani d . 1 1 . .
    C C7 0.9868(2) 0.2266(2) 0.37864(13) 0.0402(4) Uani d . 1 1 . .
    C C8 0.9887(2) 0.1804(2) 0.28553(13) 0.0386(4) Uani d . 1 1 . .
    C C9 0.8345(2) 0.1554(2) 0.23419(12) 0.0375(4) Uani d . 1 1 . .
    H H9 0.7444 0.1390 0.2869 0.045 Uiso calc R 1 1 . .
    C C10 0.7575(2) 0.3138(2) 0.16406(13) 0.0374(4) Uani d . 1 1 . .
    C C11 0.6121(2) 0.4253(3) 0.19758(15) 0.0504(5) Uani d . 1 1 . .
    H H11 0.5577 0.3986 0.2600 0.060 Uiso calc R 1 1 . .
    C C12 0.5464(3) 0.5762(3) 0.13925(18) 0.0604(6) Uani d . 1 1 . .
    H H12 0.4495 0.6507 0.1632 0.073 Uiso calc R 1 1 . .
    C C13 0.6231(3) 0.6164(3) 0.04674(18) 0.0574(5) Uani d . 1 1 . .
    H H13 0.5790 0.7181 0.0078 0.069 Uiso calc R 1 1 . .
    C C14 0.7656(3) 0.5060(3) 0.01180(16) 0.0542(5) Uani d . 1 1 . .
    H H14 0.8170 0.5324 -0.0515 0.065 Uiso calc R 1 1 . .
    C C15 0.8332(2) 0.3560(2) 0.06965(14) 0.0467(4) Uani d . 1 1 . .
    H H15 0.9304 0.2824 0.0452 0.056 Uiso calc R 1 1 . .
    C C16 0.8902(2) -0.0021(2) 0.18459(14) 0.0413(4) Uani d . 1 1 . .
    H H16 0.9943 0.0027 0.1401 0.050 Uiso calc R 1 1 . .
    C C17 0.9315(3) -0.1575(2) 0.26163(16) 0.0581(5) Uani d . 1 1 . .
    H H17A 0.8273 -0.1624 0.3047 0.070 Uiso calc R 1 1 . .
    H H17B 1.0224 -0.1500 0.3039 0.070 Uiso calc R 1 1 . .
    C C18 0.9917(4) -0.3167(3) 0.2162(2) 0.0771(7) Uani d . 1 1 . .
    H H18A 0.8991 -0.3299 0.1786 0.116 Uiso calc R 1 1 . .
    H H18B 1.0210 -0.4087 0.2693 0.116 Uiso calc R 1 1 . .
    H H18C 1.0932 -0.3123 0.1721 0.116 Uiso calc R 1 1 . .
    N N1 1.2673(2) 0.2439(2) 0.33702(14) 0.0551(4) Uani d . 1 1 . .
    N N2 1.1401(2) 0.26173(19) 0.40163(13) 0.0496(4) Uani d . 1 1 . .
    N N3 0.7421(2) -0.0094(2) 0.12234(14) 0.0520(4) Uani d . 1 1 . .
    O O1 0.6009(2) -0.0054(2) 0.16418(16) 0.0848(6) Uani d . 1 1 . .
    O O2 0.7744(3) -0.0209(2) 0.03327(13) 0.0806(5) Uani d . 1 1 . .
    Se Se1 1.20608(2) 0.17348(3) 0.222464(15) 0.05307(9) Uani d . 1 1 . .
loop_
    _atom_site_aniso_label
    _atom_site_aniso_U_11
    _atom_site_aniso_U_22
    _atom_site_aniso_U_33
    _atom_site_aniso_U_12
    _atom_site_aniso_U_13
    _atom_site_aniso_U_23
    C1 0.0508(11) 0.0522(11) 0.0580(12) -0.0167(9) -0.0044(9) -0.0211(9)
    C2 0.0607(13) 0.0703(14) 0.0679(14) -0.0155(11) 0.0054(11) -0.0404(12)
    C3 0.0570(12) 0.0811(15) 0.0517(12) -0.0177(11) 0.0088(10) -0.0242(11)
    C4 0.0616(12) 0.0603(12) 0.0428(10) -0.0248(10) 0.0020(9) -0.0059(9)
    C5 0.0632(12) 0.0442(10) 0.0373(9) -0.0175(9) 0.0000(8) -0.0091(8)
    C6 0.0462(9) 0.0418(9) 0.0350(9) -0.0104(7) -0.0070(7) -0.0076(7)
    C7 0.0453(9) 0.0353(9) 0.0416(9) -0.0128(7) -0.0064(7) -0.0038(7)
    C8 0.0398(9) 0.0380(9) 0.0380(9) -0.0112(7) -0.0009(7) -0.0034(7)
    C9 0.0377(8) 0.0442(9) 0.0322(8) -0.0120(7) 0.0031(7) -0.0093(7)
    C10 0.0355(8) 0.0433(9) 0.0364(9) -0.0119(7) -0.0018(7) -0.0109(7)
    C11 0.0442(10) 0.0607(12) 0.0448(10) -0.0055(9) 0.0026(8) -0.0173(9)
    C12 0.0505(11) 0.0570(12) 0.0685(14) 0.0073(9) -0.0104(10) -0.0224(11)
    C13 0.0622(13) 0.0466(11) 0.0648(14) -0.0111(10) -0.0239(11) -0.0051(10)
    C14 0.0574(12) 0.0578(12) 0.0477(11) -0.0199(10) -0.0058(9) 0.0027(9)
    C15 0.0431(10) 0.0503(10) 0.0438(10) -0.0077(8) 0.0043(8) -0.0079(8)
    C16 0.0371(9) 0.0457(9) 0.0434(10) -0.0104(7) -0.0020(7) -0.0124(8)
    C17 0.0701(14) 0.0475(11) 0.0566(12) -0.0120(10) -0.0104(11) -0.0076(9)
    C18 0.0883(18) 0.0497(12) 0.0921(19) -0.0035(12) -0.0234(15) -0.0188(12)
    N1 0.0489(9) 0.0578(10) 0.0633(11) -0.0226(8) -0.0079(8) -0.0049(8)
    N2 0.0519(9) 0.0463(9) 0.0558(10) -0.0185(7) -0.0095(8) -0.0084(7)
    N3 0.0475(9) 0.0498(9) 0.0628(11) -0.0097(7) -0.0080(8) -0.0208(8)
    O1 0.0418(8) 0.1059(14) 0.1195(16) -0.0223(9) 0.0029(9) -0.0505(12)
    O2 0.0947(13) 0.1034(13) 0.0561(10) -0.0334(11) -0.0161(9) -0.0264(9)
    Se1 0.04099(12) 0.07035(15) 0.04790(13) -0.01791(9) 0.00333(8) -0.00448(9)
_geom_special_details
;
All e.s.d.'s (except the e.s.d. in the dihedral angle between two l.s. planes)
are estimated using the full covariance matrix. The cell e.s.d.'s are taken
into account individually in the estimation of e.s.d.'s in distances, angles
and torsion angles; correlations between e.s.d.'s in cell parameters are only
used when they are defined by crystal symmetry. An approximate (isotropic)
treatment of cell e.s.d.'s is used for estimating e.s.d.'s involving l.s.
planes.
;
loop_
    _geom_bond_atom_site_label_1
    _geom_bond_atom_site_label_2
    _geom_bond_site_symmetry_2
    _geom_bond_distance
    _geom_bond_publ_flag
    C1 C2 . 1.370(3) ?
    C1 C6 . 1.392(3) ?
    C1 H1 . 0.9300 ?
    C2 C3 . 1.375(3) ?
    C2 H2 . 0.9300 ?
    C3 C4 . 1.369(3) ?
    C3 H3 . 0.9300 ?
    C4 C5 . 1.383(3) ?
    C4 H4 . 0.9300 ?
    C5 C6 . 1.390(3) ?
    C5 H5 . 0.9300 ?
    C6 C7 . 1.475(3) ?
    C7 C8 . 1.368(3) ?
    C7 N2 . 1.384(2) ?
    C8 C9 . 1.520(2) ?
    C8 Se1 . 1.839(2) ?
    C9 C10 . 1.523(2) ?
    C9 C16 . 1.534(3) ?
    C9 H9 . 0.9800 ?
    C10 C11 . 1.382(3) ?
    C10 C15 . 1.388(3) ?
    C11 C12 . 1.384(3) ?
    C11 H11 . 0.9300 ?
    C12 C13 . 1.367(3) ?
    C12 H12 . 0.9300 ?
    C13 C14 . 1.370(3) ?
    C13 H13 . 0.9300 ?
    C14 C15 . 1.379(3) ?
    C14 H14 . 0.9300 ?
    C15 H15 . 0.9300 ?
    C16 N3 . 1.510(2) ?
    C16 C17 . 1.516(3) ?
    C16 H16 . 0.9800 ?
    C17 C18 . 1.518(3) ?
    C17 H17A . 0.9700 ?
    C17 H17B . 0.9700 ?
    C18 H18A . 0.9600 ?
    C18 H18B . 0.9600 ?
    C18 H18C . 0.9600 ?
    N1 N2 . 1.267(2) ?
    N1 Se1 . 1.8770(19) ?
    N3 O1 . 1.200(2) ?
    N3 O2 . 1.217(2) ?
loop_
    _geom_angle_atom_site_label_1
    _geom_angle_atom_site_label_2
    _geom_angle_atom_site_label_3
    _geom_angle_site_symmetry_1
    _geom_angle_site_symmetry_3
    _geom_angle
    _geom_angle_publ_flag
    C2 C1 C6 . . 120.63(19) ?
    C2 C1 H1 . . 119.7 ?
    C6 C1 H1 . . 119.7 ?
    C1 C2 C3 . . 120.5(2) ?
    C1 C2 H2 . . 119.7 ?
    C3 C2 H2 . . 119.7 ?
    C4 C3 C2 . . 119.8(2) ?
    C4 C3 H3 . . 120.1 ?
    C2 C3 H3 . . 120.1 ?
    C3 C4 C5 . . 120.29(19) ?
    C3 C4 H4 . . 119.9 ?
    C5 C4 H4 . . 119.9 ?
    C4 C5 C6 . . 120.47(18) ?
    C4 C5 H5 . . 119.8 ?
    C6 C5 H5 . . 119.8 ?
    C5 C6 C1 . . 118.29(18) ?
    C5 C6 C7 . . 121.95(16) ?
    C1 C6 C7 . . 119.75(16) ?
    C8 C7 N2 . . 115.23(17) ?
    C8 C7 C6 . . 128.04(16) ?
    N2 C7 C6 . . 116.72(16) ?
    C7 C8 C9 . . 127.23(16) ?
    C7 C8 Se1 . . 109.19(12) ?
    C9 C8 Se1 . . 123.28(13) ?
    C8 C9 C10 . . 108.57(14) ?
    C8 C9 C16 . . 110.27(14) ?
    C10 C9 C16 . . 115.55(14) ?
    C8 C9 H9 . . 107.4 ?
    C10 C9 H9 . . 107.4 ?
    C16 C9 H9 . . 107.4 ?
    C11 C10 C15 . . 118.18(17) ?
    C11 C10 C9 . . 118.95(16) ?
    C15 C10 C9 . . 122.76(16) ?
    C10 C11 C12 . . 120.69(19) ?
    C10 C11 H11 . . 119.7 ?
    C12 C11 H11 . . 119.7 ?
    C13 C12 C11 . . 120.4(2) ?
    C13 C12 H12 . . 119.8 ?
    C11 C12 H12 . . 119.8 ?
    C12 C13 C14 . . 119.5(2) ?
    C12 C13 H13 . . 120.2 ?
    C14 C13 H13 . . 120.2 ?
    C13 C14 C15 . . 120.6(2) ?
    C13 C14 H14 . . 119.7 ?
    C15 C14 H14 . . 119.7 ?
    C14 C15 C10 . . 120.59(18) ?
    C14 C15 H15 . . 119.7 ?
    C10 C15 H15 . . 119.7 ?
    N3 C16 C17 . . 108.74(15) ?
    N3 C16 C9 . . 108.55(14) ?
    C17 C16 C9 . . 112.31(16) ?
    N3 C16 H16 . . 109.1 ?
    C17 C16 H16 . . 109.1 ?
    C9 C16 H16 . . 109.1 ?
    C16 C17 C18 . . 114.36(19) ?
    C16 C17 H17A . . 108.7 ?
    C18 C17 H17A . . 108.7 ?
    C16 C17 H17B . . 108.7 ?
    C18 C17 H17B . . 108.7 ?
    H17A C17 H17B . . 107.6 ?
    C17 C18 H18A . . 109.5 ?
    C17 C18 H18B . . 109.5 ?
    H18A C18 H18B . . 109.5 ?
    C17 C18 H18C . . 109.5 ?
    H18A C18 H18C . . 109.5 ?
    H18B C18 H18C . . 109.5 ?
    N2 N1 Se1 . . 110.66(13) ?
    N1 N2 C7 . . 117.79(17) ?
    O1 N3 O2 . . 124.35(19) ?
    O1 N3 C16 . . 117.82(18) ?
    O2 N3 C16 . . 117.82(18) ?
    C8 Se1 N1 . . 87.09(8) ?
loop_
    _geom_torsion_atom_site_label_1
    _geom_torsion_atom_site_label_2
    _geom_torsion_atom_site_label_3
    _geom_torsion_atom_site_label_4
    _geom_torsion_site_symmetry_1
    _geom_torsion_site_symmetry_2
    _geom_torsion_site_symmetry_3
    _geom_torsion_site_symmetry_4
    _geom_torsion
    _geom_torsion_publ_flag
    C6 C1 C2 C3 . . . . -0.8(3) ?
    C1 C2 C3 C4 . . . . 0.7(4) ?
    C2 C3 C4 C5 . . . . 0.1(3) ?
    C3 C4 C5 C6 . . . . -0.9(3) ?
    C4 C5 C6 C1 . . . . 0.8(3) ?
    C4 C5 C6 C7 . . . . 179.39(17) ?
    C2 C1 C6 C5 . . . . 0.1(3) ?
    C2 C1 C6 C7 . . . . -178.58(19) ?
    C5 C6 C7 C8 . . . . 48.1(3) ?
    C1 C6 C7 C8 . . . . -133.27(19) ?
    C5 C6 C7 N2 . . . . -133.04(18) ?
    C1 C6 C7 N2 . . . . 45.6(2) ?
    N2 C7 C8 C9 . . . . -171.71(16) ?
    C6 C7 C8 C9 . . . . 7.1(3) ?
    N2 C7 C8 Se1 . . . . 2.08(19) ?
    C6 C7 C8 Se1 . . . . -179.08(14) ?
    C7 C8 C9 C10 . . . . 95.8(2) ?
    Se1 C8 C9 C10 . . . . -77.17(17) ?
    C7 C8 C9 C16 . . . . -136.66(18) ?
    Se1 C8 C9 C16 . . . . 50.36(19) ?
    C8 C9 C10 C11 . . . . -97.56(19) ?
    C16 C9 C10 C11 . . . . 137.99(17) ?
    C8 C9 C10 C15 . . . . 78.6(2) ?
    C16 C9 C10 C15 . . . . -45.8(2) ?
    C15 C10 C11 C12 . . . . -1.4(3) ?
    C9 C10 C11 C12 . . . . 174.97(17) ?
    C10 C11 C12 C13 . . . . 0.9(3) ?
    C11 C12 C13 C14 . . . . 0.2(3) ?
    C12 C13 C14 C15 . . . . -0.9(3) ?
    C13 C14 C15 C10 . . . . 0.4(3) ?
    C11 C10 C15 C14 . . . . 0.7(3) ?
    C9 C10 C15 C14 . . . . -175.49(17) ?
    C8 C9 C16 N3 . . . . -172.07(14) ?
    C10 C9 C16 N3 . . . . -48.5(2) ?
    C8 C9 C16 C17 . . . . 67.67(19) ?
    C10 C9 C16 C17 . . . . -168.76(16) ?
    N3 C16 C17 C18 . . . . 61.3(2) ?
    C9 C16 C17 C18 . . . . -178.51(18) ?
    Se1 N1 N2 C7 . . . . 0.6(2) ?
    C8 C7 N2 N1 . . . . -1.9(2) ?
    C6 C7 N2 N1 . . . . 179.17(16) ?
    C17 C16 N3 O1 . . . . 65.7(2) ?
    C9 C16 N3 O1 . . . . -56.7(2) ?
    C17 C16 N3 O2 . . . . -113.5(2) ?
    C9 C16 N3 O2 . . . . 124.09(18) ?
    C7 C8 Se1 N1 . . . . -1.40(12) ?
    C9 C8 Se1 N1 . . . . 172.68(15) ?
    N2 N1 Se1 C8 . . . . 0.48(14) ?
loop_
    _geom_hbond_atom_site_label_D
    _geom_hbond_atom_site_label_H
    _geom_hbond_atom_site_label_A
    _geom_hbond_site_symmetry_A
    _geom_hbond_distance_DH
    _geom_hbond_distance_HA
    _geom_hbond_distance_DA
    _geom_hbond_angle_DHA
    C16 H16 Se1 1 0.98 2.85 3.313(3) 110
