# Supplementary material for: 5-(2-Nitro-1-phenyl­but­yl)-4-phenyl-1,2,3-selenadiazole
Source: Acta Crystallogr Sect E Struct Rep Online. 2012 Feb 29;68(Pt 3):o871. doi: 10.1107/S1600536812007027 (PMC3297921; doi:10.1107/S1600536812007027)
Supplement: Supplementary file 2 [file e-68-0o871-Isup2.hkl]

#
# h,k,l, Fc-squared, Fo-squared, sigma(Fo-squared) and status flag
#
data_I
_shelx_title ' bcnsdsu_0m in P -1'
_shelx_refln_list_code          4
_shelx_F_calc_maximum      112.79
_exptl_crystal_F_000       392.00
_reflns_d_resolution_high  0.7473
 
loop_
 _symmetry_equiv_pos_as_xyz
 'x, y, z'
 '-x, -y, -z'
 
_cell_length_a     7.8790
_cell_length_b     8.4500
_cell_length_c    13.4380
_cell_angle_alpha  80.629
_cell_angle_beta   85.273
_cell_angle_gamma  75.352
 
_shelx_F_squared_multiplier     1.000
 
loop_
 _refln_index_h
 _refln_index_k
 _refln_index_l
 _refln_F_squared_calc
 _refln_F_squared_meas
 _refln_F_squared_sigma
 _refln_observed_status
   1   0   0     1577.77     1598.67     22.78 o
   2   0   0     5473.07     5709.46     69.02 o
   3   0   0     1579.09     1613.64     19.69 o
   4   0   0      516.34      513.65      6.61 o
   5   0   0     3059.89     3061.29     39.64 o
   6   0   0       11.90       16.98      1.94 o
   7   0   0      118.77      127.02      4.21 o
   8   0   0        1.26        3.68      2.49 o
   9   0   0       23.83       29.88      3.17 o
  10   0   0       30.97       33.00      3.65 o
  -9   1   0       26.53       24.90      3.38 o
  -8   1   0      138.74      149.79      7.50 o
  -7   1   0        4.69        4.60      2.23 o
  -6   1   0       62.81       59.94      1.89 o
  -5   1   0      321.07      322.16      5.10 o
  -4   1   0       21.25       14.67      0.82 o
  -3   1   0     1381.69     1350.88     19.17 o
  -2   1   0        5.37        7.27      0.61 o
  -1   1   0     2757.69     2767.22     37.65 o
   0   1   0     1452.25     1579.29     20.00 o
   1   1   0      157.77      170.19      2.21 o
   2   1   0     3221.53     3318.92     40.17 o
   3   1   0      215.50      225.05      2.88 o
   4   1   0      941.18      912.06     11.36 o
   5   1   0       33.16       25.92      1.29 o
   6   1   0      540.94      534.61      7.59 o
   7   1   0       65.36       61.88      2.55 o
   8   1   0      174.45      162.00      5.04 o
   9   1   0      100.33      106.36      5.03 o
  10   1   0        9.83       10.80      3.31 o
  -9   2   0       66.91       73.71      4.14 o
  -8   2   0       20.51       27.99      3.74 o
  -7   2   0       22.79       25.31      2.73 o
  -6   2   0       50.80       58.00      2.34 o
  -5   2   0      132.04      125.10      2.75 o
  -4   2   0     1085.08     1095.65     15.36 o
  -3   2   0      107.62      121.11      2.03 o
  -2   2   0      984.29      970.38     14.91 o
  -1   2   0       61.04       52.34      1.14 o
   0   2   0     1502.38     1638.51     20.82 o
   1   2   0    10566.87    10975.18    120.67 o
   2   2   0      998.17     1023.39     12.12 o
   3   2   0     2567.37     2760.39     33.20 o
   4   2   0      196.98      190.41      2.60 o
   5   2   0      528.05      538.08      6.57 o
   6   2   0     1412.99     1404.26     17.35 o
   7   2   0       22.67       23.65      1.60 o
   8   2   0      368.10      356.57      6.56 o
   9   2   0       57.84       60.77      4.61 o
  10   2   0       26.73       32.75      4.16 o
  -9   3   0        2.70        3.12      3.75 o
  -8   3   0       36.25       31.55      3.35 o
  -7   3   0      141.60      159.63      8.52 o
  -6   3   0       64.74       64.40      3.12 o
  -5   3   0      201.23      197.15      4.44 o
  -4   3   0      178.16      193.78      3.41 o
  -3   3   0      713.36      696.54     10.00 o
  -2   3   0      367.66      357.29      8.11 o
  -1   3   0     1660.32     1739.34     23.88 o
   0   3   0      475.81      487.42      6.91 o
   1   3   0        0.37        1.13      0.34 o
   2   3   0      928.52      908.38     10.03 o
   3   3   0       58.74       44.10      1.08 o
   4   3   0      413.22      413.13      5.22 o
   5   3   0     1173.32     1151.43     14.23 o
   6   3   0       63.30       59.21      1.64 o
   7   3   0      286.76      275.80      4.82 o
   8   3   0       91.28       95.53      3.12 o
   9   3   0       56.06       57.81      3.33 o
  10   3   0       66.77       71.35      5.23 o
  -8   4   0      117.21      129.67      7.33 o
  -7   4   0       16.29       18.64      3.02 o
  -6   4   0      127.07      129.67      7.11 o
  -5   4   0      270.85      275.09      6.64 o
  -4   4   0      368.35      360.76      6.91 o
  -3   4   0      372.03      360.47      5.53 o
  -2   4   0      124.90      112.05      2.01 o
  -1   4   0      417.91      404.90      5.53 o
   0   4   0        3.23        1.40      0.59 o
   1   4   0     1178.37     1172.82     15.85 o
   2   4   0      504.79      526.68      6.05 o
   3   4   0      424.96      445.85      7.82 o
   4   4   0      685.84      690.57      7.96 o
   5   4   0        1.03        2.66      0.86 o
   6   4   0       65.24       64.08      1.60 o
   7   4   0      331.21      326.83      5.51 o
   8   4   0       30.52       35.45      2.05 o
   9   4   0       87.00       93.71      5.92 o
  10   4   0        0.02        1.03      4.22 o
  -7   5   0       22.63       28.48      3.44 o
  -6   5   0       39.58       42.36      3.30 o
  -5   5   0       78.55       77.20      3.36 o
  -4   5   0       22.88       23.34      1.94 o
  -3   5   0       18.35       21.54      1.70 o
  -2   5   0      220.61      227.09      3.31 o
  -1   5   0        2.56        3.33      0.76 o
   0   5   0     1383.18     1394.08     19.26 o
   1   5   0       45.23       35.12      2.50 o
   2   5   0       52.32       45.56      1.43 o
   3   5   0       74.90       59.11      1.20 o
   4   5   0       38.99       42.82      1.18 o
   5   5   0      450.41      450.19      5.86 o
   6   5   0      460.11      456.04      6.40 o
   7   5   0        9.02        9.29      1.61 o
   8   5   0      184.91      197.69      4.74 o
   9   5   0       20.08       30.86      3.82 o
  10   5   0      121.10      122.41     15.38 o
  -7   6   0       51.22       46.45      3.95 o
  -6   6   0        0.14        0.96      3.59 o
  -5   6   0      102.46      103.91      6.99 o
  -4   6   0       27.66       29.74      2.67 o
  -3   6   0      136.04      139.31      3.12 o
  -2   6   0      347.31      339.57      5.43 o
  -1   6   0      476.40      464.82      6.96 o
   0   6   0      745.60      740.81      9.23 o
   1   6   0       11.78       11.61      0.82 o
   2   6   0      165.87      166.33      2.43 o
   3   6   0       60.46       63.97      1.51 o
   4   6   0      366.68      365.39      5.04 o
   5   6   0      274.93      278.10      4.26 o
   6   6   0       75.65       72.14      2.19 o
   7   6   0       64.51       67.01      2.71 o
   8   6   0        4.22        5.34      3.20 o
   9   6   0       39.91       36.95      4.74 o
  -6   7   0        2.05        7.20      4.48 o
  -5   7   0        0.98        0.16      2.93 o
  -4   7   0       48.70       53.02      2.98 o
  -3   7   0       72.10       70.70      3.19 o
  -2   7   0       26.53       32.28      1.93 o
  -1   7   0       92.99       94.91      2.58 o
   0   7   0      219.57      218.42      4.10 o
   1   7   0      319.98      315.82      5.01 o
   2   7   0      176.71      164.63      2.89 o
   3   7   0       67.14       66.28      1.73 o
   4   7   0       92.43       89.11      2.48 o
   5   7   0        2.47        2.14      1.35 o
   6   7   0      400.24      399.43      8.04 o
   7   7   0       54.00       50.74      3.66 o
   8   7   0       83.13       82.10      6.29 o
   9   7   0       52.55       57.65     10.35 o
  -5   8   0        3.75        2.74      4.58 o
  -4   8   0       32.44       37.94      3.41 o
  -3   8   0        2.81        1.61      2.48 o
  -2   8   0        7.00       10.41      2.36 o
  -1   8   0       17.75       15.05      1.92 o
   0   8   0        2.51        0.71      1.88 o
   1   8   0       48.18       46.49      2.09 o
   2   8   0      100.10       86.52      2.75 o
   3   8   0       23.34       25.47      1.81 o
   4   8   0        4.05        2.60      1.95 o
   5   8   0      115.84      113.40      3.80 o
   6   8   0       52.53       57.71      5.07 o
   7   8   0       20.23       20.73      3.45 o
   8   8   0       67.84       75.84      4.69 o
  -3   9   0        9.58       12.53      3.38 o
  -2   9   0        1.61        2.71      2.72 o
  -1   9   0        2.43        2.03      2.48 o
   0   9   0       31.69       29.70      3.54 o
   1   9   0        0.02       -2.22      2.22 o
   2   9   0       70.61       75.56      3.50 o
   3   9   0       34.42       35.09      3.39 o
   4   9   0       23.47       23.38      3.25 o
   5   9   0      110.92      109.13      4.86 o
   6   9   0        0.10       -3.22      3.22 o
   7   9   0       98.52      109.73      6.48 o
   8   9   0       17.38       31.08      6.60 o
  -2  10   0        0.44        1.35      3.77 o
  -1  10   0       26.45       33.13      6.04 o
   0  10   0        0.15       -3.22      3.22 o
   1  10   0       15.29       21.74      4.22 o
   2  10   0        4.11        4.31      7.96 o
   3  10   0        0.16       -0.63      4.02 o
   4  10   0        0.47       -0.91      7.62 o
   5  10   0        0.16        4.44      4.22 o
   6  10   0        5.46        4.06      4.43 o
   1  11   0        3.52        3.27      6.94 o
   2  11   0        0.04        6.14      5.17 o
   3  11   0       26.02       16.92      4.68 o
   4  11   0        2.42        3.68      8.03 o
  -3 -11   1        1.93        2.07      4.88 o
  -2 -11   1       10.45        7.45      5.09 o
  -6 -10   1        1.98        0.69      3.92 o
  -5 -10   1       33.80       40.02      4.19 o
  -4 -10   1       12.74       12.83      3.52 o
  -3 -10   1       21.07       14.78      3.34 o
  -2 -10   1        1.65        2.06      3.30 o
  -1 -10   1        9.24        5.62      3.17 o
   0 -10   1        1.36       -1.18      6.47 o
   1 -10   1        0.18        0.73      2.90 o
   2 -10   1        0.61        1.46      4.96 o
  -7  -9   1       47.07       45.07      4.27 o
  -6  -9   1       21.70       20.42      3.78 o
  -5  -9   1       58.47       59.15      3.92 o
  -4  -9   1        4.05        3.64      2.94 o
  -3  -9   1       13.19       13.33      2.97 o
  -2  -9   1        0.16       -0.01      2.10 o
  -1  -9   1       80.07       79.35      3.22 o
   0  -9   1        1.99        1.65      2.38 o
   1  -9   1       39.26       43.02      2.92 o
   2  -9   1        6.40        8.74      2.77 o
   3  -9   1       18.13       15.88      3.04 o
  -8  -8   1       11.04       13.29      4.03 o
  -7  -8   1       34.19       46.82      4.12 o
  -6  -8   1       43.45       45.22      3.65 o
  -5  -8   1       29.15       33.32      2.65 o
  -4  -8   1       97.34      100.48      3.49 o
  -3  -8   1        0.61       -0.30      1.90 o
  -2  -8   1       48.46       47.49      2.13 o
  -1  -8   1      114.79      118.00      4.00 o
   0  -8   1        0.82        0.21      1.67 o
   1  -8   1       76.41       78.29      2.76 o
   2  -8   1        0.78        1.19      2.10 o
   3  -8   1       19.38       21.87      2.66 o
   4  -8   1       21.68       25.49      3.33 o
   5  -8   1        1.54       -1.60      3.37 o
  -9  -7   1       33.75       38.58      4.24 o
  -8  -7   1       34.54       46.42      4.14 o
  -7  -7   1       30.24       34.93      3.49 o
  -6  -7   1       46.56       46.33      2.65 o
  -5  -7   1      131.79      128.09      3.87 o
  -4  -7   1       69.85       73.42      2.74 o
  -3  -7   1      127.76      130.79      3.20 o
  -2  -7   1      143.78      141.45      2.97 o
  -1  -7   1        5.00        2.37      1.22 o
   0  -7   1       95.01       88.89      2.42 o
   1  -7   1       17.61       18.68      1.69 o
   2  -7   1       31.96       31.52      1.95 o
   3  -7   1       15.13       20.62      2.35 o
   4  -7   1       35.76       36.54      3.21 o
   5  -7   1       51.77       51.19      3.91 o
   6  -7   1        1.93       -2.59      3.41 o
  -9  -6   1       18.74       29.34      4.51 o
  -8  -6   1       93.55       95.55      4.49 o
  -7  -6   1       21.89       26.51      2.53 o
  -6  -6   1      260.86      261.40      4.97 o
  -5  -6   1      147.97      134.74      2.87 o
  -4  -6   1       76.48       72.60      1.65 o
  -3  -6   1      327.34      325.94      4.01 o
  -2  -6   1      118.89      123.61      2.01 o
  -1  -6   1      295.87      284.64      3.65 o
   0  -6   1      606.50      618.47      7.24 o
   1  -6   1       83.43       89.33      2.16 o
   2  -6   1       37.48       37.79      1.69 o
   3  -6   1        0.83        3.01      1.81 o
   4  -6   1      252.74      263.51      5.85 o
   5  -6   1        9.32       10.32      2.78 o
   6  -6   1        3.18        4.38      3.06 o
   7  -6   1        3.61        4.82      3.37 o
 -10  -5   1        5.28        6.26      4.53 o
  -9  -5   1      150.05      155.59      7.09 o
  -8  -5   1        8.67        5.06      2.55 o
  -7  -5   1      155.36      160.55      3.98 o
  -6  -5   1       54.00       56.06      1.93 o
  -5  -5   1      176.35      186.76      3.05 o
  -4  -5   1      604.44      611.54      7.11 o
  -3  -5   1       78.79       83.63      1.83 o
  -2  -5   1      648.52      637.91      6.62 o
  -1  -5   1       17.34       16.72      0.75 o
   0  -5   1       32.80       37.44      0.94 o
   1  -5   1      362.26      351.35      4.68 o
   2  -5   1       99.37       97.01      1.96 o
   3  -5   1      779.34      788.02     10.59 o
   4  -5   1       19.20       18.60      1.95 o
   5  -5   1       88.97       90.14      3.82 o
   6  -5   1      145.92      158.67      9.35 o
   7  -5   1       16.91       27.01      3.36 o
 -10  -4   1       96.26      104.26      6.12 o
  -9  -4   1        0.51       -1.48      5.43 o
  -8  -4   1      134.64      139.03      4.64 o
  -7  -4   1       77.35       80.84      2.43 o
  -6  -4   1      480.33      496.33      6.46 o
  -5  -4   1     1260.36     1281.49     15.36 o
  -4  -4   1        0.88        1.88      0.56 o
  -3  -4   1      662.67      672.08      7.31 o
  -2  -4   1       82.48       68.48      1.05 o
  -1  -4   1      313.75      310.37      4.35 o
   0  -4   1     1374.93     1365.76     14.51 o
   1  -4   1      460.39      485.74      5.78 o
   2  -4   1       10.93       11.42      0.75 o
   3  -4   1      128.50      133.54      2.41 o
   4  -4   1        7.63        6.90      1.36 o
   5  -4   1      332.81      337.47      7.74 o
   6  -4   1       58.79       50.69      3.13 o
   7  -4   1        4.33        0.06      3.26 o
   8  -4   1        1.21        0.27      3.20 o
 -10  -3   1       19.48       23.21      4.50 o
  -9  -3   1        3.50        7.25      3.78 o
  -8  -3   1      457.46      456.36      8.16 o
  -7  -3   1      108.65      104.95      2.79 o
  -6  -3   1      850.01      847.08     10.76 o
  -5  -3   1      128.49      129.15      2.28 o
  -4  -3   1      352.41      342.31      4.41 o
  -3  -3   1     2933.81     3107.39     36.03 o
  -2  -3   1        9.24       13.95      0.43 o
  -1  -3   1     7915.09     8102.38     79.97 o
   0  -3   1        1.57        4.82      0.98 o
   1  -3   1     4047.80     4167.90     49.18 o
   2  -3   1      169.67      157.23      2.43 o
   3  -3   1      349.59      365.35      5.21 o
   4  -3   1      860.02      827.74     11.84 o
   5  -3   1       48.12       53.14      1.95 o
   6  -3   1      112.83      112.89      4.31 o
   7  -3   1        2.52        3.56      2.55 o
   8  -3   1       35.21       39.12      4.35 o
   9  -3   1       38.57       42.61      5.20 o
 -10  -2   1       19.68       17.52      4.61 o
  -9  -2   1      138.93      145.40      5.33 o
  -8  -2   1        1.15        0.10      4.00 o
  -7  -2   1       21.24       17.37      1.46 o
  -6  -2   1       74.12       77.08      1.89 o
  -5  -2   1      489.25      478.37      6.25 o
  -4  -2   1     3100.38     3143.19     40.17 o
  -3  -2   1       61.22       68.77      1.38 o
  -2  -2   1     1978.47     1992.63     22.10 o
  -1  -2   1     2234.89     2288.87     22.76 o
   0  -2   1    12722.58    13116.00    146.88 o
   1  -2   1     6589.04     6751.21     75.46 o
   2  -2   1      235.19      252.50      4.17 o
   3  -2   1     1617.49     1614.16     22.20 o
   4  -2   1       30.90       32.18      1.11 o
   5  -2   1      909.47      895.71     14.09 o
   6  -2   1      167.74      157.20      4.61 o
   7  -2   1       47.42       56.92      3.94 o
   8  -2   1       23.07       28.08      3.01 o
   9  -2   1        1.57        3.47      3.30 o
 -10  -1   1       48.32       54.43      3.86 o
  -9  -1   1       23.94       22.96      3.14 o
  -8  -1   1      105.53      110.47      5.95 o
  -7  -1   1      104.59      107.89      3.07 o
  -6  -1   1       89.33       85.39      2.29 o
  -5  -1   1     1031.48     1039.71     13.80 o
  -4  -1   1      177.99      188.96      2.97 o
  -3  -1   1     3826.20     4034.34     49.05 o
  -2  -1   1     4415.04     4605.86     52.77 o
  -1  -1   1      435.67      494.61      6.10 o
   0  -1   1     6072.55     6318.78     76.01 o
   1  -1   1     3529.76     3590.50     40.48 o
   2  -1   1     8605.49     8811.54    108.09 o
   3  -1   1      334.83      299.08      3.71 o
   4  -1   1      882.86      921.74     11.99 o
   5  -1   1      755.52      729.53      9.16 o
   6  -1   1        5.73        3.62      1.39 o
   7  -1   1      170.73      165.16      5.62 o
   8  -1   1        0.37        1.77      2.62 o
   9  -1   1       33.28       30.11      3.41 o
 -10   0   1       14.88       14.42      4.08 o
  -9   0   1       83.77       88.67      4.26 o
  -8   0   1      178.31      174.91      5.29 o
  -7   0   1        3.50        2.68      1.54 o
  -6   0   1      116.06      110.07      2.84 o
  -5   0   1       74.39       73.01      2.16 o
  -4   0   1      385.81      341.39      5.18 o
  -3   0   1     3353.12     3480.56     44.56 o
  -2   0   1        3.02        7.02      1.17 o
  -1   0   1       67.97       64.56      1.30 o
   0   0   1       61.01       55.91      3.70 o
   1   0   1      505.40      526.71      7.67 o
   2   0   1      985.66      961.50     11.19 o
   3   0   1     1362.37     1465.86     19.41 o
   4   0   1     1219.58     1223.11     15.09 o
   5   0   1       60.98       58.65      1.62 o
   6   0   1      673.74      654.86      9.10 o
   7   0   1      255.61      234.21      5.89 o
   8   0   1      176.93      195.84      5.75 o
   9   0   1      100.87      113.46      6.34 o
  10   0   1        4.85        5.63      3.40 o
  -9   1   1       39.31       45.22      4.47 o
  -8   1   1       41.57       43.31      5.39 o
  -7   1   1      213.05      213.31      6.09 o
  -6   1   1      164.50      173.36      4.67 o
  -5   1   1      498.66      500.51      8.15 o
  -4   1   1     2202.80     2285.30     34.30 o
  -3   1   1      400.43      379.87      5.19 o
  -2   1   1     1100.55     1116.90     14.45 o
  -1   1   1       37.08       39.24      0.81 o
   0   1   1     5216.40     5298.73     62.00 o
   1   1   1     3127.15     3282.22     34.33 o
   2   1   1     5869.94     6309.79     76.25 o
   3   1   1     2221.99     2306.57     28.03 o
   4   1   1      113.26       99.49      1.72 o
   5   1   1     1380.39     1445.10     18.93 o
   6   1   1      800.58      761.40     13.82 o
   7   1   1        2.00        1.88      1.52 o
   8   1   1       99.30       97.08      3.99 o
   9   1   1        4.41        8.50      3.00 o
  10   1   1       27.67       34.10      3.53 o
  -9   2   1        2.20        5.65      4.14 o
  -8   2   1      213.14      208.83      7.51 o
  -7   2   1      187.17      191.48      6.11 o
  -6   2   1      216.91      193.86      7.62 o
  -5   2   1      427.76      398.35      6.71 o
  -4   2   1        0.16        0.56      0.76 o
  -3   2   1      205.42      170.74      2.46 o
  -2   2   1      670.26      685.55      9.41 o
  -1   2   1     2835.03     2909.30     34.50 o
   0   2   1       55.52       63.70      0.88 o
   1   2   1      789.98      804.55      8.01 o
   2   2   1       21.34       26.45      0.77 o
   3   2   1      411.08      443.93      5.45 o
   4   2   1     1581.46     1620.99     18.64 o
   5   2   1      460.06      446.91      5.54 o
   6   2   1       99.16       98.95      2.21 o
   7   2   1      246.68      244.14      4.44 o
   8   2   1       38.77       36.05      2.16 o
   9   2   1      233.31      234.72      6.62 o
  10   2   1       37.32       40.85      3.63 o
  -9   3   1       20.82       23.57      4.91 o
  -8   3   1       76.72       87.97      7.10 o
  -7   3   1       11.84       10.27      2.58 o
  -6   3   1      244.39      237.23      6.00 o
  -5   3   1       10.19       10.50      1.94 o
  -4   3   1      844.01      810.69     33.73 o
  -3   3   1      632.32      659.15      9.40 o
  -2   3   1      509.18      503.20      6.73 o
  -1   3   1      347.06      318.05      4.03 o
   0   3   1     3187.04     3366.31     37.10 o
   1   3   1     1635.69     1689.54     16.12 o
   2   3   1       79.19       86.80      1.13 o
   3   3   1      113.78       90.26      1.39 o
   4   3   1      754.50      749.30      9.08 o
   5   3   1       39.69       42.50      1.20 o
   6   3   1      455.59      454.17      5.92 o
   7   3   1       38.46       36.37      1.63 o
   8   3   1        7.20        7.33      1.79 o
   9   3   1      129.51      136.71      8.61 o
  10   3   1        4.19        2.84      5.72 o
  -8   4   1        9.03        2.46      4.28 o
  -7   4   1       69.65       71.83      3.79 o
  -6   4   1       62.37       62.82      4.22 o
  -5   4   1      309.38      303.86      7.14 o
  -4   4   1      522.78      482.23     22.56 o
  -3   4   1        2.09        3.07      0.92 o
  -2   4   1      923.21      914.22     11.84 o
  -1   4   1      109.16      114.76      1.96 o
   0   4   1     2403.20     2483.89     26.88 o
   1   4   1      930.37      952.34     11.39 o
   2   4   1      876.01      878.83      8.85 o
   3   4   1      281.47      251.35      3.06 o
   4   4   1      270.53      292.84      3.66 o
   5   4   1     1225.63     1183.78     14.24 o
   6   4   1      103.13      102.82      2.27 o
   7   4   1      270.91      254.55      4.28 o
   8   4   1      150.26      159.36      3.93 o
   9   4   1       19.02       12.26      2.60 o
  10   4   1      191.83      202.30     10.21 o
  -7   5   1        3.22        4.81      3.89 o
  -6   5   1        9.39       12.63      3.06 o
  -5   5   1       93.89       98.18      4.82 o
  -4   5   1       22.28       19.93      2.50 o
  -3   5   1     1104.72     1082.19     18.45 o
  -2   5   1       23.43       24.43      1.21 o
  -1   5   1        3.40        3.78      0.76 o
   0   5   1      591.50      563.00      6.89 o
   1   5   1      202.57      205.26      3.21 o
   2   5   1     1663.72     1645.07     17.20 o
   3   5   1        5.68        7.82      0.65 o
   4   5   1      359.94      342.63      4.78 o
   5   5   1      305.25      300.27      4.13 o
   6   5   1      128.79      118.46      2.48 o
   7   5   1      401.61      403.44      6.55 o
   8   5   1        3.20        5.98      2.24 o
   9   5   1       67.47       76.15      4.99 o
  10   5   1       10.72       16.88      5.99 o
  -7   6   1        6.76        9.80      4.51 o
  -6   6   1       50.64       59.06      7.42 o
  -5   6   1        2.40        2.85      3.11 o
  -4   6   1      129.35      146.13      5.31 o
  -3   6   1      143.36      139.28      4.30 o
  -2   6   1      155.22      141.23      2.91 o
  -1   6   1      138.06      127.62      2.38 o
   0   6   1      176.82      170.22      2.78 o
   1   6   1       44.73       40.73      1.18 o
   2   6   1      581.56      559.84      7.02 o
   3   6   1       14.47       16.57      0.85 o
   4   6   1      384.35      381.91      5.00 o
   5   6   1        3.57        3.53      1.08 o
   6   6   1      524.25      535.81      7.40 o
   7   6   1       46.68       49.12      2.44 o
   8   6   1      227.36      219.88      5.87 o
   9   6   1       44.45       58.00      6.26 o
  10   6   1       37.81       39.89      6.53 o
  -6   7   1        0.05       -3.08      4.56 o
  -5   7   1       38.19       45.76      4.74 o
  -4   7   1        4.22        4.90      3.34 o
  -3   7   1       10.92       13.18      2.20 o
  -2   7   1      188.08      188.59      5.19 o
  -1   7   1        9.89       11.49      1.40 o
   0   7   1      113.39      121.74      2.80 o
   1   7   1       15.45       15.57      1.57 o
   2   7   1      150.77      155.00      2.79 o
   3   7   1      300.01      296.13      4.37 o
   4   7   1        0.79        1.40      0.97 o
   5   7   1      239.85      236.11      3.56 o
   6   7   1       31.52       42.67      2.28 o
   7   7   1       67.36       67.87      3.90 o
   8   7   1       46.29       62.77      4.78 o
   9   7   1        7.70        7.22      5.72 o
  -5   8   1        5.40        8.73      4.58 o
  -4   8   1        0.05       -2.87      3.11 o
  -3   8   1       60.87       58.87      4.61 o
  -2   8   1        0.51       -0.99      3.06 o
  -1   8   1       21.57       21.97      1.84 o
   0   8   1       52.01       47.55      1.97 o
   1   8   1        6.20        6.97      1.52 o
   2   8   1      338.35      335.78      6.28 o
   3   8   1       69.08       67.78      2.41 o
   4   8   1       55.32       53.52      3.18 o
   5   8   1       86.63       96.49      4.74 o
   6   8   1        0.73       -0.89      3.61 o
   7   8   1       28.54       29.08      7.28 o
   8   8   1        0.43        0.39      3.98 o
  -4   9   1        6.85        9.26      7.49 o
  -3   9   1        0.42       -3.38      3.38 o
  -2   9   1       10.18       12.40      3.30 o
  -1   9   1       24.26       22.36      3.60 o
   0   9   1        3.37        6.66      3.73 o
   1   9   1       29.17       31.00      2.99 o
   2   9   1        4.04        0.62      3.77 o
   3   9   1       12.33       13.76      2.66 o
   4   9   1       41.36       41.95      3.92 o
   5   9   1        5.50        3.25      3.79 o
   6   9   1        0.94        1.59      4.29 o
   7   9   1        1.10        3.34      4.76 o
   8   9   1       17.97       21.37      4.90 o
  -2  10   1        0.62       -1.38      3.64 o
  -1  10   1        1.15       -4.59      4.59 o
   0  10   1       45.32       45.66      3.79 o
   1  10   1       14.43       11.81      3.23 o
   2  10   1       29.35       24.65      4.09 o
   3  10   1       30.02       31.68      4.43 o
   4  10   1        0.80        3.18      3.89 o
   5  10   1       34.06       33.53      4.43 o
   6  10   1        3.84        9.03      4.48 o
   1  11   1        8.27       14.40      4.41 o
   2  11   1       17.31       20.08      4.71 o
   3  11   1        2.60       -2.21      4.15 o
   4  11   1        9.53       15.85      6.06 o
  -6 -10   2       27.78       27.61      4.28 o
  -5 -10   2        9.14       12.28      4.04 o
  -4 -10   2        6.44        7.45      3.64 o
  -3 -10   2       10.77       12.39      3.34 o
  -2 -10   2       10.89       13.25      4.35 o
  -1 -10   2       22.17       19.55      3.65 o
   0 -10   2        3.02        0.91      4.98 o
   1 -10   2        1.73        1.03      4.13 o
  -7  -9   2       13.00       19.93      4.12 o
  -6  -9   2        1.94       -1.21      3.68 o
  -5  -9   2       12.01       13.00      3.35 o
  -4  -9   2       37.45       40.90      3.58 o
  -3  -9   2        1.25        0.61      2.80 o
  -2  -9   2        5.19        3.98      2.78 o
  -1  -9   2        1.05       -2.54      4.56 o
   0  -9   2        0.44        0.44      2.63 o
   1  -9   2       17.62       26.18      2.82 o
   2  -9   2        3.92        9.21      2.97 o
   3  -9   2       17.24       23.40      4.52 o
  -8  -8   2       38.89       47.36      4.22 o
  -7  -8   2       24.04       25.21      3.75 o
  -6  -8   2       51.46       49.10      3.84 o
  -5  -8   2      389.56      370.14      9.63 o
  -4  -8   2       32.51       28.68      3.78 o
  -3  -8   2       26.68       26.00      2.24 o
  -2  -8   2       74.17       77.09      3.65 o
  -1  -8   2       16.26       17.95      1.88 o
   0  -8   2      313.29      307.80      8.03 o
   1  -8   2       19.92       14.13      2.36 o
   2  -8   2       16.12       16.54      2.60 o
   3  -8   2        0.22       -1.94      2.50 o
   4  -8   2       18.52       19.75      3.35 o
   5  -8   2       13.69       16.94      4.70 o
  -9  -7   2       49.23       61.93      4.73 o
  -8  -7   2       38.90       36.49      3.96 o
  -7  -7   2       32.43       41.04      3.80 o
  -6  -7   2       87.69       98.16      6.39 o
  -5  -7   2        0.86        4.78      2.48 o
  -4  -7   2       33.01       33.63      2.17 o
  -3  -7   2       64.48       64.53      3.65 o
  -2  -7   2        3.98        3.59      1.23 o
  -1  -7   2        2.59        1.58      1.32 o
   0  -7   2        0.30        0.99      1.44 o
   1  -7   2       16.16       21.75      1.89 o
   2  -7   2       53.05       61.54      2.38 o
   3  -7   2       10.93       10.09      2.28 o
   4  -7   2       21.60       21.07      3.27 o
   5  -7   2        1.20       -1.98      3.09 o
   6  -7   2       23.31       16.91      3.58 o
  -9  -6   2       89.25      101.90      5.07 o
  -8  -6   2        2.52        2.45      3.18 o
  -7  -6   2      190.88      202.26      9.78 o
  -6  -6   2        3.08        2.47      2.02 o
  -5  -6   2      400.49      395.20     13.34 o
  -4  -6   2      330.62      335.71      5.57 o
  -3  -6   2        0.34        0.62      0.80 o
  -2  -6   2      205.23      194.62      2.88 o
  -1  -6   2       20.90       19.09      0.98 o
   0  -6   2      873.22      860.70     10.46 o
   1  -6   2      347.09      335.90      4.99 o
   2  -6   2        0.49        0.29      1.22 o
   3  -6   2       65.70       72.80      2.48 o
   4  -6   2        8.89       10.23      2.43 o
   5  -6   2       51.51       60.01      3.58 o
   6  -6   2        9.41       16.31      3.22 o
   7  -6   2        1.27       -3.49      3.49 o
  -9  -5   2        2.55        6.89      4.19 o
  -8  -5   2       81.98       93.01      4.29 o
  -7  -5   2       84.83       81.91      3.38 o
  -6  -5   2      110.20      115.92      3.34 o
  -5  -5   2      448.85      451.05      6.32 o
  -4  -5   2        1.67        3.01      0.89 o
  -3  -5   2      820.78      857.60      9.80 o
  -2  -5   2      484.01      494.11      5.42 o
  -1  -5   2     1235.68     1272.22     14.25 o
   0  -5   2     1743.62     1755.83     19.51 o
   1  -5   2       59.48       62.97      1.57 o
   2  -5   2      276.37      265.40      4.33 o
   3  -5   2      166.52      162.30      3.19 o
   4  -5   2      100.52      108.30      3.46 o
   5  -5   2       34.99       36.62      2.80 o
   6  -5   2       18.33       22.80      3.08 o
   7  -5   2        0.69       -0.04      3.11 o
 -10  -4   2       43.25       36.62      8.03 o
  -9  -4   2      107.28      112.10      6.01 o
  -8  -4   2      147.15      146.97      4.82 o
  -7  -4   2       47.84       43.48      2.28 o
  -6  -4   2      187.40      189.10      3.23 o
  -5  -4   2      178.24      190.44      3.27 o
  -4  -4   2     1318.53     1333.10     16.81 o
  -3  -4   2      443.55      448.43      5.23 o
  -2  -4   2      213.40      193.30      2.36 o
  -1  -4   2     1395.57     1336.29     13.65 o
   0  -4   2       30.08       40.59      0.89 o
   1  -4   2     2410.56     2414.37     27.27 o
   2  -4   2      524.36      519.69      6.23 o
   3  -4   2      871.88      869.89     11.45 o
   4  -4   2       26.00       29.20      1.62 o
   5  -4   2      113.95      123.70      4.34 o
   6  -4   2       60.55       64.56      3.32 o
   7  -4   2        0.15       -0.57      2.81 o
   8  -4   2       55.97       59.62      4.06 o
 -10  -3   2       29.17       40.84      7.90 o
  -9  -3   2       28.32       26.37      4.97 o
  -8  -3   2       67.68       71.99      3.67 o
  -7  -3   2       96.12      102.53      3.49 o
  -6  -3   2       37.99       38.65      1.72 o
  -5  -3   2      533.05      522.72      9.22 o
  -4  -3   2      775.93      765.56     10.77 o
  -3  -3   2      313.32      344.67      4.37 o
  -2  -3   2     2350.47     2432.17     24.69 o
  -1  -3   2       37.89       32.91      0.86 o
   0  -3   2     3760.40     3874.71     43.44 o
   1  -3   2     5795.24     6211.22     69.47 o
   2  -3   2      464.50      440.81      5.57 o
   3  -3   2      641.44      618.78      7.32 o
   4  -3   2       48.55       41.62      1.70 o
   5  -3   2      502.86      494.71     20.72 o
   6  -3   2      337.85      319.24     10.33 o
   7  -3   2       69.49       72.12      3.53 o
   8  -3   2       21.59       20.08      3.84 o
   9  -3   2        0.08       -3.41      7.83 o
 -10  -2   2       41.98       55.27      7.62 o
  -9  -2   2        8.91        6.27      3.62 o
  -8  -2   2      232.09      232.20      5.56 o
  -7  -2   2      535.23      545.24      8.99 o
  -6  -2   2      155.65      142.19      3.53 o
  -5  -2   2     1168.58     1133.26     14.01 o
  -4  -2   2      367.80      407.35      5.31 o
  -3  -2   2     1583.51     1679.47     20.32 o
  -2  -2   2     1198.59     1307.16     14.90 o
  -1  -2   2     1874.97     1949.81     21.17 o
   0  -2   2     2419.88     2462.84     27.67 o
   1  -2   2       20.91       26.49      0.81 o
   2  -2   2     1098.79     1014.60     11.56 o
   3  -2   2       31.29       23.93      2.11 o
   4  -2   2     1224.65     1245.47     16.25 o
   5  -2   2      212.20      193.49      3.86 o
   6  -2   2       84.35       91.11      3.11 o
   7  -2   2       74.27       74.52      3.42 o
   8  -2   2        0.08       -2.35      2.86 o
   9  -2   2       49.01       53.07      4.55 o
 -10  -1   2        0.11       -6.67      6.67 o
  -9  -1   2      117.48      116.02     13.21 o
  -8  -1   2      203.60      212.25      5.88 o
  -7  -1   2      127.58      126.18      4.97 o
  -6  -1   2      287.94      285.72      5.21 o
  -5  -1   2       12.33       17.77      1.12 o
  -4  -1   2     1133.33     1130.87     15.89 o
  -3  -1   2      612.74      709.12      8.85 o
  -2  -1   2      880.60      856.08     11.17 o
  -1  -1   2      487.02      511.80      7.98 o
   0  -1   2     2152.91     2307.03     23.85 o
   1  -1   2    11867.46    12437.47    135.50 o
   2  -1   2      733.17      783.93      8.90 o
   3  -1   2      981.92     1031.83     12.66 o
   4  -1   2      897.76      861.05     10.75 o
   5  -1   2       62.72       73.13      1.88 o
   6  -1   2      778.56      783.79     15.59 o
   7  -1   2      205.58      200.48     11.57 o
   8  -1   2       96.29      107.20      4.47 o
   9  -1   2       27.35       29.10      3.78 o
 -10   0   2       34.78       45.41      9.33 o
  -9   0   2       86.43       98.65      5.68 o
  -8   0   2        1.19        3.11      2.49 o
  -7   0   2      526.12      492.52      8.29 o
  -6   0   2       87.33       94.71      2.69 o
  -5   0   2      678.68      635.87      9.30 o
  -4   0   2      272.49      264.73      4.19 o
  -3   0   2       77.26       98.60      1.71 o
  -2   0   2      821.13      858.52     12.23 o
  -1   0   2    10582.79    10645.52    167.14 o
   0   0   2     2083.11     2214.85     35.07 o
   1   0   2      508.39      556.79      5.54 o
   2   0   2     2070.13     2263.81     29.94 o
   3   0   2      989.84      990.75     12.21 o
   4   0   2      318.56      342.12      4.55 o
   5   0   2      471.88      450.90      5.95 o
   6   0   2      145.02      120.57      2.75 o
   7   0   2        2.73        0.38      1.81 o
   8   0   2      122.83      131.02      4.77 o
   9   0   2        1.46        2.83      3.13 o
  10   0   2       80.56       89.42      5.35 o
  -9   1   2        6.28        9.20      3.94 o
  -8   1   2      210.43      216.40     10.07 o
  -7   1   2      271.59      263.51      5.16 o
  -6   1   2      210.02      195.43      3.95 o
  -5   1   2      919.21      920.31     14.26 o
  -4   1   2      538.07      522.68      7.65 o
  -3   1   2     2953.33     3032.68     38.92 o
  -2   1   2       74.76       87.47      2.66 o
  -1   1   2     3285.35     3437.09     48.17 o
   0   1   2     2660.62     2705.26     37.05 o
   1   1   2     4040.98     4264.60     42.60 o
   2   1   2     5575.29     5905.56     66.58 o
   3   1   2       62.84       77.67      1.83 o
   4   1   2      249.87      231.45      3.22 o
   5   1   2      239.02      226.66      4.08 o
   6   1   2      261.45      266.41      4.23 o
   7   1   2      338.62      311.38     10.27 o
   8   1   2       20.62       25.07      2.71 o
   9   1   2      167.52      186.33      6.69 o
  10   1   2       21.69       27.07      4.04 o
  -9   2   2       45.43       55.34      5.05 o
  -8   2   2       65.81       71.13      6.53 o
  -7   2   2        3.90        4.56      2.37 o
  -6   2   2      431.55      426.71      7.29 o
  -5   2   2        0.37        0.74      1.23 o
  -4   2   2     2066.29     2055.84     31.45 o
  -3   2   2      100.93       95.41      1.89 o
  -2   2   2     1112.54     1088.78     13.17 o
  -1   2   2     1044.64     1016.47     15.48 o
   0   2   2     1837.85     1942.50     26.34 o
   1   2   2     7992.39     8276.89     95.36 o
   2   2   2     3253.67     3380.65     35.37 o
   3   2   2       69.73       55.74      1.10 o
   4   2   2      202.12      274.73      4.86 o
   5   2   2      745.71      769.74      9.13 o
   6   2   2     1001.89      988.95     12.39 o
   7   2   2      136.38      127.18      3.62 o
   8   2   2      170.24      167.46      4.59 o
   9   2   2        9.31        7.42      3.12 o
  10   2   2        9.33       14.33      7.56 o
  -9   3   2       11.51        6.94      4.62 o
  -8   3   2       49.34       42.75      4.52 o
  -7   3   2      113.35      129.75      6.20 o
  -6   3   2        1.96        2.24      1.81 o
  -5   3   2      207.51      197.61      4.47 o
  -4   3   2      360.03      353.13      6.61 o
  -3   3   2      518.37      497.78      8.68 o
  -2   3   2     1353.98     1369.74     18.88 o
  -1   3   2     1033.82     1095.13     14.07 o
   0   3   2     1105.10     1092.55     12.16 o
   1   3   2     1876.21     1939.27     19.94 o
   2   3   2      275.56      253.92      2.85 o
   3   3   2     2888.37     2962.93     32.62 o
   4   3   2      119.96      134.24      2.07 o
   5   3   2     1701.29     1737.40     20.56 o
   6   3   2       60.37       66.56      1.74 o
   7   3   2      576.84      542.21      8.35 o
   8   3   2      388.03      370.43      6.80 o
   9   3   2       33.61       29.08      3.56 o
  10   3   2      104.02      116.82      5.97 o
  -8   4   2       73.50       81.79      5.38 o
  -7   4   2        0.71       -0.20      3.88 o
  -6   4   2      192.37      190.36     10.69 o
  -5   4   2       64.92       64.18      2.51 o
  -4   4   2      107.64      105.81      3.05 o
  -3   4   2      666.05      674.17     11.71 o
  -2   4   2       52.96       47.43      1.36 o
  -1   4   2     1090.44     1146.60     15.68 o
   0   4   2      379.03      379.12      7.15 o
   1   4   2       46.82       58.31      0.97 o
   2   4   2     1387.29     1363.05     14.11 o
   3   4   2       24.62       28.30      0.90 o
   4   4   2      523.89      472.87      5.60 o
   5   4   2      308.93      305.92      4.15 o
   6   4   2      288.19      276.26      4.20 o
   7   4   2      590.17      576.05      8.18 o
   8   4   2       35.94       32.12      2.73 o
   9   4   2       93.57      102.17      5.25 o
  10   4   2        1.58        6.81      5.45 o
  -7   5   2       19.60       22.58      4.28 o
  -6   5   2      179.07      190.70     15.59 o
  -5   5   2        2.18        0.35      2.18 o
  -4   5   2      125.58      121.91      3.45 o
  -3   5   2      142.84      139.75      4.21 o
  -2   5   2      182.31      175.49      3.85 o
  -1   5   2      347.16      346.36      5.40 o
   0   5   2       18.78       27.12      1.38 o
   1   5   2      239.89      236.84      3.50 o
   2   5   2      681.29      681.71      7.28 o
   3   5   2      339.52      342.69      4.11 o
   4   5   2      395.97      398.64      5.14 o
   5   5   2      224.57      213.72      3.38 o
   6   5   2      305.05      305.17      4.58 o
   7   5   2        0.16        0.05      1.53 o
   8   5   2      193.08      199.38      5.86 o
   9   5   2       10.67       14.98      4.63 o
  10   5   2       86.12       93.94      6.81 o
  -7   6   2       14.67       15.65      4.50 o
  -6   6   2       25.53       26.84      4.35 o
  -5   6   2       14.16       18.58      3.43 o
  -4   6   2        0.62        1.97      2.16 o
  -3   6   2      262.04      265.48      5.86 o
  -2   6   2        9.32       10.54      1.32 o
  -1   6   2      349.22      353.23      5.91 o
   0   6   2      492.69      477.44      6.37 o
   1   6   2      278.43      265.99      4.24 o
   2   6   2      419.59      399.58      5.04 o
   3   6   2      298.86      310.63      3.85 o
   4   6   2       29.13       26.03      1.26 o
   5   6   2      230.38      223.35      3.57 o
   6   6   2       89.33       96.39      2.56 o
   7   6   2       80.90       86.96      3.20 o
   8   6   2      115.99      129.79      6.38 o
   9   6   2       33.38       24.10      5.45 o
  10   6   2       30.13       30.50      5.58 o
  -6   7   2        6.15        4.08      5.45 o
  -5   7   2       37.59       43.48      4.50 o
  -4   7   2       24.19       20.72      3.47 o
  -3   7   2       27.78       25.79      2.66 o
  -2   7   2       47.44       40.91      2.01 o
  -1   7   2      239.54      245.14      4.26 o
   0   7   2      365.64      349.96      5.55 o
   1   7   2       24.12       23.34      1.42 o
   2   7   2       85.02       75.70      2.12 o
   3   7   2      350.07      353.39      5.49 o
   4   7   2       84.59       81.94      1.88 o
   5   7   2       41.82       46.53      1.57 o
   6   7   2       73.26       75.87      2.35 o
   7   7   2        6.14       13.00      3.16 o
   8   7   2       14.82       12.34      3.20 o
   9   7   2       20.16       21.10      5.58 o
  -5   8   2        8.15       14.31      4.61 o
  -4   8   2       11.83       11.06      3.39 o
  -3   8   2        2.26        1.29      2.79 o
  -2   8   2       81.66       91.15      7.75 o
  -1   8   2       31.72       31.04      3.12 o
   0   8   2      180.40      184.22      8.32 o
   1   8   2      227.90      207.70      4.36 o
   2   8   2       31.53       36.65      1.92 o
   3   8   2      169.47      163.72      3.72 o
   4   8   2        1.83        1.29      1.35 o
   5   8   2      142.13      140.16      4.08 o
   6   8   2       69.74       74.64      4.50 o
   7   8   2       28.71       26.25      8.10 o
   8   8   2       23.61       29.33     10.35 o
   9   8   2        8.78       11.03      5.72 o
  -4   9   2        4.09        2.96      4.91 o
  -3   9   2        2.85        6.96      3.47 o
  -2   9   2       44.51       43.54      3.76 o
  -1   9   2        0.69        1.54      2.64 o
   0   9   2       54.63       56.32      3.44 o
   1   9   2       51.22       51.95      3.61 o
   2   9   2       65.39       65.80      3.86 o
   3   9   2       52.20       47.66      4.17 o
   4   9   2       43.75       38.10      3.14 o
   5   9   2       61.70       65.17      4.48 o
   6   9   2        0.04       -0.56      3.75 o
   7   9   2       36.87       40.79      4.67 o
   8   9   2        0.93       -1.63      4.32 o
  -2  10   2        1.03        0.55      3.50 o
  -1  10   2        1.71       -0.07      3.32 o
   0  10   2        7.95        7.46      3.18 o
   1  10   2        1.47        2.41      3.09 o
   2  10   2       23.34       29.30      6.49 o
   3  10   2        3.36        0.07      3.95 o
   4  10   2       90.73       87.38      5.26 o
   5  10   2        7.23        4.67      4.10 o
   6  10   2       18.98       21.64      4.56 o
   7  10   2       18.93       20.73      4.73 o
   1  11   2        4.64        1.36      3.40 o
   2  11   2        5.83        6.78      4.30 o
   3  11   2        9.10        6.88      4.36 o
   4  11   2        0.62        0.13      4.45 o
  -5 -10   3       26.15       22.66      5.64 o
  -4 -10   3       13.96       10.44      3.81 o
  -3 -10   3        2.12        0.82      3.40 o
  -2 -10   3        1.33        3.03      4.68 o
  -1 -10   3        2.00        5.75      3.46 o
   0 -10   3        9.16        8.98      3.51 o
   1 -10   3       11.21       12.57      4.81 o
  -7  -9   3        7.30        5.65      5.16 o
  -6  -9   3       71.48       80.81      9.33 o
  -5  -9   3       27.56       33.85      3.93 o
  -4  -9   3        0.78       -0.41      3.06 o
  -3  -9   3       63.24       73.11      5.39 o
  -2  -9   3       11.84       12.93      3.06 o
  -1  -9   3        5.44        0.89      3.99 o
   0  -9   3       10.62       11.16      3.30 o
   1  -9   3        9.64        7.65      3.06 o
   2  -9   3        0.78       -0.58      2.78 o
   3  -9   3        1.14       -3.53      4.41 o
  -8  -8   3       25.57       17.29      5.60 o
  -7  -8   3        0.29        1.32      4.94 o
  -6  -8   3        1.16        4.50      3.21 o
  -5  -8   3       11.12       10.31      3.18 o
  -4  -8   3       35.54       38.62      3.18 o
  -3  -8   3       19.61       21.12      2.82 o
  -2  -8   3       33.20       34.94      2.90 o
  -1  -8   3       12.35       13.42      2.62 o
   0  -8   3       37.34       33.33      2.51 o
   1  -8   3       30.28       34.67      2.64 o
   2  -8   3        4.21        2.98      2.41 o
   3  -8   3       22.43       40.70      3.47 o
   4  -8   3       14.05       11.60      4.08 o
  -9  -7   3       21.73       19.74      8.44 o
  -8  -7   3        1.93       10.91      5.31 o
  -7  -7   3       39.00       41.57      6.40 o
  -6  -7   3       12.54        9.38      3.02 o
  -5  -7   3      373.10      368.81      9.75 o
  -4  -7   3      188.15      174.58      5.37 o
  -3  -7   3      206.83      203.95      4.78 o
  -2  -7   3      357.58      348.58      6.89 o
  -1  -7   3       30.24       35.32      3.04 o
   0  -7   3      584.04      578.99     10.66 o
   1  -7   3      257.13      262.62      5.15 o
   2  -7   3       36.02       40.35      3.56 o
   3  -7   3       22.49       27.80      3.09 o
   4  -7   3        2.51        4.02      2.72 o
   5  -7   3        7.19        0.18      3.92 o
  -9  -6   3        6.96       12.02      5.29 o
  -8  -6   3       68.43       63.33      5.45 o
  -7  -6   3       16.04       19.23      3.23 o
  -6  -6   3       21.31       26.24      3.03 o
  -5  -6   3       34.26       36.13      2.82 o
  -4  -6   3       44.06       43.61      2.38 o
  -3  -6   3      306.35      309.89      5.53 o
  -2  -6   3       99.43      103.48      2.68 o
  -1  -6   3      345.95      345.83      4.75 o
   0  -6   3      257.12      253.58      4.26 o
   1  -6   3       19.02       19.16      2.04 o
   2  -6   3      141.75      137.82      3.37 o
   3  -6   3       47.27       42.31      2.23 o
   4  -6   3      118.87      129.16      8.65 o
   5  -6   3        8.87       11.36      3.58 o
   6  -6   3       24.58       26.17      9.05 o
  -9  -5   3       54.80       56.25      5.71 o
  -8  -5   3       62.26       63.84      5.51 o
  -7  -5   3       20.80       23.90      3.67 o
  -6  -5   3       38.94       40.10      1.93 o
  -5  -5   3       42.05       42.15      1.47 o
  -4  -5   3      837.98      839.51     11.70 o
  -3  -5   3      322.47      325.04      4.49 o
  -2  -5   3      442.18      430.80      5.65 o
  -1  -5   3      280.56      259.29      3.02 o
   0  -5   3       52.87       51.37      1.11 o
   1  -5   3     1108.96     1113.53     13.70 o
   2  -5   3       40.86       47.81      1.62 o
   3  -5   3      106.21      104.90      2.81 o
   4  -5   3       84.01       87.34      3.55 o
   5  -5   3       44.54       46.30      3.14 o
   6  -5   3      121.90      121.03      5.81 o
   7  -5   3        4.73        5.60      3.98 o
 -10  -4   3       21.59       31.04      7.22 o
  -9  -4   3       27.85       23.09      4.75 o
  -8  -4   3       10.35        8.06      4.14 o
  -7  -4   3      333.32      327.05      9.20 o
  -6  -4   3        1.52        2.53      1.67 o
  -5  -4   3      447.41      432.84      6.96 o
  -4  -4   3      605.47      602.13      7.54 o
  -3  -4   3       82.86       65.27      1.11 o
  -2  -4   3     1880.97     1966.53     20.86 o
  -1  -4   3        0.62       17.83      4.78 o
   0  -4   3     2602.76     2621.59     27.61 o
   1  -4   3      261.31      245.92      3.20 o
   2  -4   3      630.88      647.49      7.74 o
   3  -4   3      536.04      527.57      7.25 o
   4  -4   3      207.08      215.42      4.25 o
   5  -4   3      635.37      630.22     12.98 o
   6  -4   3       33.57       31.94      3.19 o
   7  -4   3       15.01       16.75      3.62 o
   8  -4   3       14.35       17.78      4.28 o
 -10  -3   3       59.91       60.58      7.76 o
  -9  -3   3       19.80       17.83      5.99 o
  -8  -3   3      517.83      525.23     14.97 o
  -7  -3   3       52.57       50.60      2.58 o
  -6  -3   3       49.23       48.30      1.81 o
  -5  -3   3      385.12      385.41      5.89 o
  -4  -3   3      137.57      150.51      2.39 o
  -3  -3   3     2053.10     2077.59     28.89 o
  -2  -3   3       13.75       14.19      0.43 o
  -1  -3   3       26.97       20.53      0.55 o
   0  -3   3      535.96      626.74      6.94 o
   1  -3   3      267.67      273.49      3.24 o
   2  -3   3      935.57      905.24     10.66 o
   3  -3   3        1.70        1.52      0.76 o
   4  -3   3      351.28      368.84      6.30 o
   5  -3   3        3.67        2.42      1.56 o
   6  -3   3        2.11        2.37      1.83 o
   7  -3   3      111.03      111.82      5.58 o
   8  -3   3        0.46        0.32      3.37 o
 -10  -2   3        5.40       -0.27      6.81 o
  -9  -2   3       75.86       65.62      7.49 o
  -8  -2   3      135.68      121.60      6.49 o
  -7  -2   3       29.62       25.39      1.89 o
  -6  -2   3      636.21      634.47     10.22 o
  -5  -2   3      398.25      392.98      6.12 o
  -4  -2   3      734.86      723.97      9.57 o
  -3  -2   3      107.14      109.36      2.12 o
  -2  -2   3      403.23      382.09      6.46 o
  -1  -2   3      178.12      167.84      2.38 o
   0  -2   3     2134.20     2259.54     25.82 o
   1  -2   3     1883.33     1977.59     22.42 o
   2  -2   3       95.96      100.48      1.59 o
   3  -2   3      851.67      918.74     10.58 o
   4  -2   3      225.65      231.12      3.31 o
   5  -2   3       75.19       81.57      2.76 o
   6  -2   3      582.75      588.44     12.39 o
   7  -2   3       34.58       32.38      3.27 o
   8  -2   3       55.06       61.35      7.08 o
   9  -2   3       20.20       22.59      4.22 o
 -10  -1   3       58.32       55.27      8.03 o
  -9  -1   3       62.59       55.00      6.67 o
  -8  -1   3       40.19       46.11      3.74 o
  -7  -1   3      641.24      640.90     10.93 o
  -6  -1   3       47.94       48.97      1.94 o
  -5  -1   3     1378.09     1333.94     20.30 o
  -4  -1   3       44.07       43.74      1.61 o
  -3  -1   3     2289.93     2350.28     30.41 o
  -2  -1   3     3559.36     3604.26     55.21 o
  -1  -1   3      132.74      156.21      2.52 o
   0  -1   3     3755.30     3869.07     37.55 o
   1  -1   3     5778.90     6289.03     64.64 o
   2  -1   3     1388.25     1396.07     15.35 o
   3  -1   3       77.30       91.78      1.45 o
   4  -1   3       26.69       25.62      0.94 o
   5  -1   3      571.57      564.32      7.92 o
   6  -1   3       51.48       62.14      2.28 o
   7  -1   3       63.22       61.76      2.70 o
   8  -1   3       20.19       24.87      3.53 o
   9  -1   3        8.24       12.85      3.65 o
  -9   0   3       12.60        9.94      3.76 o
  -8   0   3      154.89      172.99      6.82 o
  -7   0   3       15.63       17.26      2.11 o
  -6   0   3      258.92      261.28      4.86 o
  -5   0   3      798.77      836.31     13.03 o
  -4   0   3     1338.39     1381.98     19.32 o
  -3   0   3     5806.48     6206.33     91.76 o
  -2   0   3       37.25       40.07      1.04 o
  -1   0   3     1212.04     1242.12     19.65 o
   0   0   3     3595.03     3779.10     54.87 o
   1   0   3     2522.04     2725.41     27.60 o
   2   0   3     2570.60     2745.66     31.41 o
   3   0   3      716.49      723.49      8.94 o
   4   0   3      768.35      737.76      9.23 o
   5   0   3       28.81       23.67      1.07 o
   6   0   3      618.52      596.19     14.52 o
   7   0   3      179.37      170.89      4.03 o
   8   0   3       43.04       45.64      3.50 o
   9   0   3       49.38       43.54      6.06 o
  10   0   3        3.96        6.83      3.99 o
  -9   1   3      117.26      118.21     10.48 o
  -8   1   3        5.15        2.22      4.22 o
  -7   1   3      319.82      316.03      7.19 o
  -6   1   3      194.34      189.49      3.94 o
  -5   1   3      158.04      144.59      3.10 o
  -4   1   3      947.90      901.37     14.87 o
  -3   1   3      139.73      162.16      3.30 o
  -2   1   3      527.53      495.07      7.80 o
  -1   1   3     1680.74     1645.17     21.17 o
   0   1   3      211.39      220.80      3.17 o
   1   1   3      708.65      813.48      9.75 o
   2   1   3       66.84       72.55      0.97 o
   3   1   3     1522.65     1475.19     16.51 o
   4   1   3       13.51        8.85      0.64 o
   5   1   3     1052.98     1085.50     14.17 o
   6   1   3      558.57      519.07      8.71 o
   7   1   3       17.08       18.08      1.79 o
   8   1   3      388.71      376.57      7.94 o
   9   1   3        5.99        8.26      7.08 o
  10   1   3       83.18       95.04      9.19 o
  -9   2   3        3.48        0.96      4.08 o
  -8   2   3       60.86       68.88      4.71 o
  -7   2   3       97.57      101.88      3.69 o
  -6   2   3       58.60       53.77      2.35 o
  -5   2   3      574.48      570.72     12.09 o
  -4   2   3      434.68      443.21      7.20 o
  -3   2   3     1789.47     1853.19     31.23 o
  -2   2   3     2669.28     2809.83     47.39 o
  -1   2   3      634.87      681.69      8.28 o
   0   2   3      498.68      502.25      5.96 o
   1   2   3     4208.41     4458.33     50.97 o
   2   2   3     4935.57     5134.65     55.02 o
   3   2   3     3295.92     3544.24     42.06 o
   4   2   3      598.10      582.79      6.78 o
   5   2   3     1804.44     1791.86     19.26 o
   6   2   3      236.90      230.61      3.65 o
   7   2   3      644.81      615.07     10.23 o
   8   2   3       81.49       81.56      3.29 o
   9   2   3       60.05       63.35      3.94 o
  10   2   3       30.50       29.72      6.53 o
  -8   3   3      122.98      123.45      6.58 o
  -7   3   3        3.03        2.89      6.53 o
  -6   3   3      551.29      532.10     12.28 o
  -5   3   3       92.27       92.85      4.89 o
  -4   3   3      555.30      533.32      8.57 o
  -3   3   3      710.39      668.37     10.98 o
  -2   3   3       47.73       54.31      1.50 o
  -1   3   3       93.72       72.67      2.48 o
   0   3   3      407.19      403.81      4.85 o
   1   3   3      842.56      883.09      9.18 o
   2   3   3      841.39      845.02      9.41 o
   3   3   3        4.51        4.39      0.48 o
   4   3   3      273.69      247.87      3.33 o
   5   3   3       29.41       30.08      1.39 o
   6   3   3      219.47      205.71      3.16 o
   7   3   3      147.07      141.65      3.45 o
   8   3   3      110.19      110.40      3.82 o
   9   3   3       94.91       98.28      5.14 o
  10   3   3       34.39       33.96      3.94 o
  -8   4   3       17.91       27.23      7.28 o
  -7   4   3       34.44       33.43      7.22 o
  -6   4   3        1.35        0.82      2.47 o
  -5   4   3       27.74       28.54      2.37 o
  -4   4   3       86.13       82.30      2.70 o
  -3   4   3       12.20        9.54      1.27 o
  -2   4   3      352.45      349.61      6.03 o
  -1   4   3       60.96       50.55      1.42 o
   0   4   3      591.91      583.58      8.02 o
   1   4   3      518.53      510.97      5.99 o
   2   4   3      265.58      266.46      3.03 o
   3   4   3      673.79      682.05      8.07 o
   4   4   3     1572.01     1630.05     19.27 o
   5   4   3      531.77      511.76      6.45 o
   6   4   3      369.40      384.47      5.48 o
   7   4   3        4.90        3.09      1.47 o
   8   4   3      193.42      201.39      5.14 o
   9   4   3        5.96        6.92      2.98 o
  10   4   3      104.67      113.94      5.82 o
  -7   5   3       14.55       12.49      5.17 o
  -6   5   3        8.20        8.77      6.06 o
  -5   5   3      280.07      280.07      7.10 o
  -4   5   3       83.35       73.83      3.19 o
  -3   5   3      413.78      409.46      8.98 o
  -2   5   3      376.87      369.77      6.80 o
  -1   5   3       90.18       93.60      2.39 o
   0   5   3     1296.08     1348.77     19.83 o
   1   5   3       30.66       36.96      1.36 o
   2   5   3      456.34      443.01      5.13 o
   3   5   3      836.32      840.78      9.39 o
   4   5   3       31.91       25.56      1.00 o
   5   5   3      294.62      292.94      4.30 o
   6   5   3        3.41        3.62      1.18 o
   7   5   3       97.76      101.25      2.97 o
   8   5   3       12.51       18.67      2.35 o
   9   5   3       28.91       27.01      4.76 o
  10   5   3       54.33       57.04      6.13 o
  -7   6   3        0.69       -4.19      4.19 o
  -6   6   3       14.27       19.89      4.25 o
  -5   6   3       11.52        4.27      3.40 o
  -4   6   3       50.44       49.73      2.83 o
  -3   6   3      276.51      266.85      6.58 o
  -2   6   3        1.54        1.09      2.31 o
  -1   6   3      468.61      460.04      8.39 o
   0   6   3       64.64       72.45      3.38 o
   1   6   3      569.97      550.76      8.02 o
   2   6   3      128.62      123.77      2.95 o
   3   6   3      388.97      367.20      4.76 o
   4   6   3      211.52      209.45      3.10 o
   5   6   3        1.91        0.45      1.10 o
   6   6   3      229.88      226.49      4.52 o
   7   6   3       11.51        6.38      2.05 o
   8   6   3       70.68       64.85      3.44 o
   9   6   3        6.20        2.86      4.76 o
  10   6   3        2.11        3.95      5.31 o
  -6   7   3        1.30       -4.18      4.18 o
  -5   7   3        0.94       -3.69      3.69 o
  -4   7   3       30.14       28.00      3.66 o
  -3   7   3        0.04       -2.14      2.20 o
  -2   7   3       77.65       83.09      3.55 o
  -1   7   3        0.85        3.36      1.40 o
   0   7   3        1.52        2.14      1.34 o
   1   7   3      296.61      285.28      6.77 o
   2   7   3       52.50       49.91      1.84 o
   3   7   3      976.19      941.52     13.28 o
   4   7   3        2.27        2.96      1.10 o
   5   7   3      217.43      217.28      3.58 o
   6   7   3      165.27      173.56      4.78 o
   7   7   3        7.79       10.03      2.26 o
   8   7   3      115.92      120.31      6.33 o
   9   7   3        0.28        6.67      5.04 o
  -5   8   3       20.68       19.75      7.76 o
  -4   8   3        2.78       -3.05      3.05 o
  -3   8   3        5.57        8.07      2.98 o
  -2   8   3       10.69        9.39      2.28 o
  -1   8   3        0.48        2.38      2.03 o
   0   8   3      254.43      248.01      4.94 o
   1   8   3       11.21        9.50      1.64 o
   2   8   3      178.83      183.54      4.01 o
   3   8   3       15.16       13.15      1.64 o
   4   8   3      118.93      128.88      3.91 o
   5   8   3      300.42      300.62      5.79 o
   6   8   3        0.56        1.85      1.80 o
   7   8   3       47.33       48.97      3.62 o
   8   8   3        1.61        2.59      4.90 o
   9   8   3       21.35       26.82      5.72 o
  -4   9   3        2.67        0.15      4.98 o
  -3   9   3        3.26        1.66      3.30 o
  -2   9   3        0.23        3.23      2.94 o
  -1   9   3        9.12        5.05      4.02 o
   0   9   3       47.36       53.45      3.89 o
   1   9   3       30.39       37.63      2.32 o
   2   9   3       12.26        9.66      2.23 o
   3   9   3       32.18       33.15      2.50 o
   4   9   3       81.39       85.42      7.50 o
   5   9   3        1.59        2.71      2.74 o
   6   9   3       17.17       21.61      7.08 o
   7   9   3       14.21       19.39      4.08 o
   8   9   3        2.84        9.26      5.17 o
  -2  10   3        2.67        4.31      5.00 o
  -1  10   3        2.14       -1.91      3.25 o
   0  10   3       34.96       35.24      4.26 o
   1  10   3       29.35       34.72      3.41 o
   2  10   3        1.75        2.62      2.99 o
   3  10   3       17.31       26.54      3.56 o
   4  10   3       10.43       10.71      6.26 o
   5  10   3       32.89       32.42      4.28 o
   6  10   3        1.98        3.30      4.56 o
   7  10   3        0.75        0.45      4.18 o
   1  11   3        1.48        3.24      3.35 o
   2  11   3        1.41       -3.22      3.22 o
   3  11   3        1.09        0.92      3.98 o
   4  11   3        3.17        2.35      4.00 o
  -5 -10   4        6.96       10.48      8.58 o
  -4 -10   4        6.14        5.47      8.10 o
  -3 -10   4        7.42        5.76      5.10 o
  -2 -10   4        0.52       -1.14      4.74 o
  -1 -10   4        9.37        3.99      4.44 o
   0 -10   4        0.61        2.54      7.90 o
  -6  -9   4        0.85       -1.77      4.81 o
  -5  -9   4       15.53       15.80      5.06 o
  -4  -9   4       76.80       70.18      5.39 o
  -3  -9   4        5.30       10.68      4.36 o
  -2  -9   4       13.85       19.00      4.48 o
  -1  -9   4       24.71       22.65      5.79 o
   0  -9   4       50.34       41.86      4.57 o
   1  -9   4      140.85      140.19      7.13 o
   2  -9   4        5.00       -1.36      5.58 o
   3  -9   4        5.02       10.07      7.22 o
  -8  -8   4       23.04       28.18      8.71 o
  -7  -8   4       23.25       23.72      5.15 o
  -6  -8   4       26.40       19.86      5.51 o
  -5  -8   4       55.41       55.35      5.04 o
  -4  -8   4       10.63        7.26      4.01 o
  -3  -8   4       23.79       30.84      5.04 o
  -2  -8   4       81.99       81.11      4.97 o
  -1  -8   4       27.01       20.38      3.83 o
   0  -8   4       65.20       65.57      4.58 o
   1  -8   4       37.22       46.44      5.32 o
   2  -8   4        0.45       -1.23      2.87 o
   3  -8   4        7.57        9.80      4.36 o
   4  -8   4        0.41       -0.98      4.19 o
  -8  -7   4       71.28       78.44      6.36 o
  -7  -7   4       20.22       17.99      4.58 o
  -6  -7   4       12.41       16.15      4.18 o
  -5  -7   4       40.52       42.48      5.17 o
  -4  -7   4       17.10       15.20      3.55 o
  -3  -7   4      319.83      312.17      6.58 o
  -2  -7   4       24.20       26.57      2.46 o
  -1  -7   4       59.46       63.46      2.59 o
   0  -7   4        5.40        5.20      1.59 o
   1  -7   4      224.03      234.91      6.37 o
   2  -7   4      177.64      199.05      7.51 o
   3  -7   4        3.06        2.08      3.34 o
   4  -7   4       51.31       56.53      7.83 o
   5  -7   4        6.39        9.78      4.15 o
  -9  -6   4       40.55       39.84      5.79 o
  -8  -6   4        0.19       -3.71      4.23 o
  -7  -6   4       59.65       60.25      5.19 o
  -6  -6   4       72.23       70.86      4.97 o
  -5  -6   4       45.04       44.89      4.09 o
  -4  -6   4      495.22      475.95     19.99 o
  -3  -6   4        3.41        3.82      1.37 o
  -2  -6   4      216.67      207.22      4.62 o
  -1  -6   4       24.00       28.15      1.36 o
   0  -6   4      363.24      342.61      5.44 o
   1  -6   4      554.39      555.94     13.17 o
   2  -6   4        0.29        1.32      1.50 o
   3  -6   4      129.33      125.58      6.23 o
   4  -6   4        4.81        7.71      3.54 o
   5  -6   4       16.52       23.50     12.73 o
   6  -6   4       38.58       44.62      5.11 o
  -9  -5   4       18.67       21.75      5.14 o
  -8  -5   4       98.11       99.62      7.76 o
  -7  -5   4      335.00      331.63     10.64 o
  -6  -5   4       21.16       22.60      2.66 o
  -5  -5   4      204.55      202.26      5.09 o
  -4  -5   4       61.63       59.55      2.42 o
  -3  -5   4       90.00       90.15      1.97 o
  -2  -5   4      285.33      276.93      4.43 o
  -1  -5   4       33.09       33.15      2.05 o
   0  -5   4      192.60      183.57      2.66 o
   1  -5   4        1.64        1.25      1.02 o
   2  -5   4      371.87      369.32      5.75 o
   3  -5   4      304.14      295.67      5.44 o
   4  -5   4       38.87       43.46      2.77 o
   5  -5   4       49.57       58.30      3.99 o
   6  -5   4        1.71        0.58      3.49 o
   7  -5   4       30.33       32.40      4.02 o
  -9  -4   4       40.26       40.35      5.27 o
  -8  -4   4      222.39      211.62      8.61 o
  -7  -4   4       23.40       23.86      2.94 o
  -6  -4   4      470.54      470.52     10.71 o
  -5  -4   4       12.26       13.66      1.33 o
  -4  -4   4      343.63      356.54      5.54 o
  -3  -4   4      560.71      566.65      6.35 o
  -2  -4   4      121.10      127.51      1.87 o
  -1  -4   4      950.39      915.48     11.24 o
   0  -4   4      127.33      134.04      1.73 o
   1  -4   4      907.75      938.58     10.37 o
   2  -4   4      185.55      183.95      2.79 o
   3  -4   4        1.83        1.67      1.06 o
   4  -4   4       19.10       24.74      1.87 o
   5  -4   4       39.12       37.94      2.53 o
   6  -4   4       68.20       69.10      6.67 o
   7  -4   4       18.17       14.52      3.48 o
   8  -4   4        0.22       -2.44      3.95 o
  -9  -3   4       70.69       69.17      8.30 o
  -8  -3   4       61.11       52.01      4.77 o
  -7  -3   4       91.84       90.04      3.92 o
  -6  -3   4      894.06      877.28     18.33 o
  -5  -3   4       45.15       41.30      1.78 o
  -4  -3   4     1411.76     1417.24     19.73 o
  -3  -3   4        3.13        1.92      0.80 o
  -2  -3   4     1075.03     1095.09     13.97 o
  -1  -3   4      425.48      446.05      6.38 o
   0  -3   4     2372.60     2511.46     27.04 o
   1  -3   4      773.52      806.35      8.90 o
   2  -3   4      387.15      404.19      4.89 o
   3  -3   4      199.53      183.14      2.60 o
   4  -3   4        3.79        2.63      1.37 o
   5  -3   4      586.87      602.64     19.34 o
   6  -3   4       14.96       14.03      2.27 o
   7  -3   4       34.53       36.53      3.63 o
   8  -3   4       33.73       35.38      3.99 o
 -10  -2   4       34.09       39.48      7.35 o
  -9  -2   4        4.84        3.00      5.72 o
  -8  -2   4      433.21      428.62     12.71 o
  -7  -2   4       98.88      103.95      4.28 o
  -6  -2   4      254.42      250.33      5.41 o
  -5  -2   4      805.25      825.88     11.72 o
  -4  -2   4       47.77       50.63      1.57 o
  -3  -2   4     3462.79     3775.75     50.00 o
  -2  -2   4      274.41      295.08      4.88 o
  -1  -2   4      890.57      909.34     10.88 o
   0  -2   4     1334.09     1359.72     14.67 o
   1  -2   4      133.44      142.29      1.99 o
   2  -2   4     1284.19     1254.55     13.63 o
   3  -2   4       50.07       54.14      1.14 o
   4  -2   4      263.63      268.54      3.58 o
   5  -2   4       56.79       50.01      2.11 o
   6  -2   4        2.20       -1.83      1.83 o
   7  -2   4      178.96      180.28      5.40 o
   8  -2   4       35.54       34.42      3.74 o
   9  -2   4       17.15       18.11      3.92 o
  -9  -1   4       59.82       66.98      7.35 o
  -8  -1   4      124.98      134.67     11.84 o
  -7  -1   4        0.62       -0.76      1.80 o
  -6  -1   4      644.49      632.48     11.59 o
  -5  -1   4      644.29      652.95     10.32 o
  -4  -1   4      748.40      717.93     11.12 o
  -3  -1   4     1536.65     1702.96     27.96 o
  -2  -1   4      190.13      232.48      3.44 o
  -1  -1   4      871.29      872.33     11.07 o
   0  -1   4       35.46       30.56      0.55 o
   1  -1   4      303.19      311.87      3.16 o
   2  -1   4     1024.70     1069.09     11.15 o
   3  -1   4      117.47      121.97      1.79 o
   4  -1   4      328.11      299.46      4.11 o
   5  -1   4       56.71       61.89      2.20 o
   6  -1   4      742.97      740.86     13.68 o
   7  -1   4      104.43       98.62      3.98 o
   8  -1   4      139.73      153.45      6.07 o
   9  -1   4       27.85       34.62      3.97 o
  -9   0   4       70.31       66.57      7.22 o
  -8   0   4        0.11        1.60      2.68 o
  -7   0   4      763.39      745.77     13.71 o
  -6   0   4      145.57      157.99      4.05 o
  -5   0   4      782.37      735.26     11.52 o
  -4   0   4     1097.30     1040.05     15.84 o
  -3   0   4      193.36      218.80      3.72 o
  -2   0   4     2974.70     3067.30     43.04 o
  -1   0   4       30.92       41.48      0.89 o
   0   0   4     2374.12     2520.10     33.95 o
   1   0   4     5105.92     5366.28     60.14 o
   2   0   4     1144.91     1274.00     12.50 o
   3   0   4     1858.62     1901.86     22.97 o
   4   0   4       36.76       36.65      1.76 o
   5   0   4      688.41      671.37      8.56 o
   6   0   4      513.35      467.66      9.01 o
   7   0   4       88.80       83.87      3.21 o
   8   0   4      217.60      211.23      5.44 o
   9   0   4        2.88        1.51      3.40 o
  10   0   4       53.26       65.90      4.84 o
  -9   1   4        0.12        0.42      5.58 o
  -8   1   4      142.61      143.80     19.33 o
  -7   1   4      163.12      171.23      4.57 o
  -6   1   4      135.37      128.46      3.58 o
  -5   1   4      384.69      373.27      6.33 o
  -4   1   4       15.13       13.77      1.31 o
  -3   1   4     1364.18     1406.89     21.10 o
  -2   1   4     1696.71     1795.83     24.75 o
  -1   1   4      798.44      823.87     13.09 o
   0   1   4     1625.80     1694.45     25.27 o
   1   1   4       53.85       56.89      1.37 o
   2   1   4     1655.03     1799.40     21.13 o
   3   1   4     3494.94     3792.85     39.81 o
   4   1   4       78.40       69.48      1.32 o
   5   1   4      411.77      386.09      5.61 o
   6   1   4       38.89       42.68      1.98 o
   7   1   4      314.22      314.69      6.69 o
   8   1   4        7.95        8.99      2.20 o
   9   1   4       97.57      105.70      9.94 o
  10   1   4        0.64        5.30      3.76 o
  -9   2   4       33.58       29.11      4.48 o
  -8   2   4      158.49      153.58     13.00 o
  -7   2   4       12.80       10.93      2.22 o
  -6   2   4      439.09      408.59      8.11 o
  -5   2   4        5.38        8.28      1.55 o
  -4   2   4      428.46      405.02      7.51 o
  -3   2   4       72.23       57.29      1.49 o
  -2   2   4       24.75       21.11      0.85 o
  -1   2   4     2285.61     2258.15     35.52 o
   0   2   4      257.58      257.47      3.25 o
   1   2   4       64.79       63.86      1.14 o
   2   2   4     2114.52     2186.70     27.14 o
   3   2   4     1322.48     1452.40     16.22 o
   4   2   4     2178.61     2167.19     24.02 o
   5   2   4        9.64       11.20      0.93 o
   6   2   4      348.36      329.30      5.20 o
   7   2   4       41.02       41.53      2.07 o
   8   2   4       76.80       71.08      3.34 o
   9   2   4      245.27      239.97      7.67 o
  10   2   4       23.28       24.50      3.88 o
  -8   3   4        0.10        0.95      3.85 o
  -7   3   4       11.95       20.06      2.44 o
  -6   3   4       32.89       34.77      2.35 o
  -5   3   4      206.69      199.36      5.56 o
  -4   3   4       68.53       64.41      2.39 o
  -3   3   4      496.13      488.53      7.78 o
  -2   3   4     1932.42     1972.00     29.41 o
  -1   3   4       11.39        8.89      0.60 o
   0   3   4     4066.62     4341.81     53.63 o
   1   3   4     1168.65     1206.75     12.06 o
   2   3   4      614.22      629.21      6.96 o
   3   3   4     1873.03     1938.32     20.11 o
   4   3   4       11.92       13.15      0.68 o
   5   3   4      264.98      248.44      3.28 o
   6   3   4      181.75      182.33      3.31 o
   7   3   4      217.23      207.22      4.28 o
   8   3   4      140.05      146.35      4.30 o
   9   3   4        1.81        1.08      2.88 o
  10   3   4       23.50       28.97      3.94 o
  -8   4   4       32.78       41.47      8.85 o
  -7   4   4       11.16       13.49      3.97 o
  -6   4   4       27.33       22.58      2.77 o
  -5   4   4      399.36      394.15     11.56 o
  -4   4   4        3.18        3.18      1.97 o
  -3   4   4      769.81      734.15     14.83 o
  -2   4   4        9.94        8.97      1.35 o
  -1   4   4       91.23       72.44      1.99 o
   0   4   4     2978.91     3141.68     46.01 o
   1   4   4      426.45      500.05      5.90 o
   2   4   4     1244.34     1221.04     14.12 o
   3   4   4       27.17       29.77      1.12 o
   4   4   4       68.15       64.69      1.42 o
   5   4   4      415.09      415.13      7.26 o
   6   4   4       94.55       84.82      2.18 o
   7   4   4      149.27      154.22      3.58 o
   8   4   4        7.39        6.05      2.11 o
   9   4   4       17.81       14.42      3.34 o
  10   4   4       16.03       16.38      3.75 o
  -7   5   4        8.36        7.04      4.15 o
  -6   5   4       14.48       19.45      3.53 o
  -5   5   4        4.43        3.21      2.23 o
  -4   5   4        2.83        2.80      1.90 o
  -3   5   4       77.38       72.32      4.07 o
  -2   5   4       91.79       88.95      2.97 o
  -1   5   4      370.29      355.54     13.05 o
   0   5   4       18.02       27.48      1.25 o
   1   5   4     1325.39     1305.98     16.08 o
   2   5   4      256.50      248.05      2.90 o
   3   5   4     1317.88     1285.57     15.10 o
   4   5   4      701.08      700.71      9.86 o
   5   5   4      213.08      190.35      4.00 o
   6   5   4      666.67      641.87     11.82 o
   7   5   4       25.63       31.82      2.50 o
   8   5   4      166.55      167.67      4.68 o
   9   5   4       17.70       17.86      7.28 o
  10   5   4       10.63       12.26      3.71 o
  -7   6   4       13.89       16.90      4.71 o
  -6   6   4        4.07        1.58      4.02 o
  -5   6   4       21.47       25.19      2.88 o
  -4   6   4      116.20      116.61      8.61 o
  -3   6   4        1.32        2.81      1.80 o
  -2   6   4       29.45       31.70      2.13 o
  -1   6   4        0.12        0.66      1.70 o
   0   6   4      576.22      561.37      9.97 o
   1   6   4      322.72      315.91      5.62 o
   2   6   4       12.81       14.47      0.96 o
   3   6   4      411.27      398.81      5.49 o
   4   6   4        4.90        6.67      1.03 o
   5   6   4      624.80      604.11      8.75 o
   6   6   4      170.54      176.84      3.83 o
   7   6   4       39.59       40.45      2.53 o
   8   6   4       53.95       58.47      3.25 o
   9   6   4        2.97       -1.92      3.34 o
  -6   7   4        5.84        7.73      4.28 o
  -5   7   4       13.74       11.37      3.90 o
  -4   7   4        9.67       13.66      2.80 o
  -3   7   4       50.22       53.71      2.93 o
  -2   7   4        6.96        6.99      2.03 o
  -1   7   4      380.71      386.31     10.70 o
   0   7   4       42.76       38.37      1.77 o
   1   7   4      136.24      138.08      3.20 o
   2   7   4      659.28      618.85     13.04 o
   3   7   4        1.23        2.08      1.05 o
   4   7   4      544.13      521.14      8.50 o
   5   7   4       11.96       14.98      1.45 o
   6   7   4       44.08       50.38      2.49 o
   7   7   4       75.57       86.52      3.34 o
   8   7   4        0.76        2.72      2.93 o
   9   7   4       30.29       30.22      5.04 o
  -5   8   4        0.14        0.68      4.28 o
  -4   8   4        2.77        9.15      3.78 o
  -3   8   4       43.12       42.01      3.16 o
  -2   8   4        1.72        1.27      2.29 o
  -1   8   4        7.99        8.57      2.04 o
   0   8   4        0.30        0.35      1.86 o
   1   8   4       50.56       53.95      2.49 o
   2   8   4      117.61      108.30      3.02 o
   3   8   4        4.60        0.03      1.79 o
   4   8   4       17.44       17.79      2.08 o
   5   8   4       14.68       17.45      1.89 o
   6   8   4       48.57       50.89      2.41 o
   7   8   4       17.92       20.35      2.25 o
   8   8   4       18.33       20.69      5.17 o
   9   8   4       24.74       30.63      5.72 o
  -3   9   4       28.76       40.64      3.81 o
  -2   9   4       15.31       22.58      4.36 o
  -1   9   4        0.32       -2.17      2.17 o
   0   9   4       88.61       88.67      3.54 o
   1   9   4       16.66       15.34      2.10 o
   2   9   4       80.55       76.23      3.17 o
   3   9   4        0.89       -2.05      2.05 o
   4   9   4       30.87       30.81      2.50 o
   5   9   4      105.60      115.80      4.89 o
   6   9   4        1.42        5.17      2.40 o
   7   9   4       46.29       47.21      4.50 o
   8   9   4       11.05       10.76      5.17 o
  -2  10   4        8.34        5.75      3.37 o
  -1  10   4        6.37        9.26      3.35 o
   0  10   4        8.79        5.33      2.97 o
   1  10   4       10.56       12.39      2.96 o
   2  10   4        0.36       -1.68      3.71 o
   3  10   4        2.94        2.88      2.86 o
   4  10   4        0.79        1.94      2.93 o
   5  10   4        1.49        1.96      3.56 o
   6  10   4        2.53        2.09      4.08 o
   7  10   4        9.42       14.30      4.36 o
   1  11   4        5.31        2.98      4.59 o
   2  11   4        9.84        5.07      3.22 o
   3  11   4        2.39        2.00      3.33 o
   4  11   4        0.76       -3.79      3.79 o
  -3 -10   5        0.48       -0.18      5.10 o
  -2 -10   5       26.40       19.27      5.23 o
  -1 -10   5        8.84       12.46      5.04 o
  -6  -9   5        2.93        8.22      7.42 o
  -5  -9   5        7.87        6.50      5.00 o
  -4  -9   5        0.93       -2.06      4.32 o
  -3  -9   5       32.56       31.30     10.14 o
  -2  -9   5       22.86       26.51      4.74 o
  -1  -9   5        0.30       -0.79      4.15 o
   0  -9   5        8.47        9.96      4.28 o
   1  -9   5       13.76       12.57      7.08 o
   2  -9   5       12.35       11.98      5.72 o
  -7  -8   5        3.34        1.88      4.79 o
  -6  -8   5       15.89       18.00      4.90 o
  -5  -8   5       15.66       13.87      4.30 o
  -4  -8   5       71.24       54.22      9.12 o
  -3  -8   5       91.49       85.94      5.33 o
  -2  -8   5        0.78        3.30      3.70 o
  -1  -8   5       51.88       56.50      4.38 o
   0  -8   5        1.81        2.71      3.40 o
   1  -8   5      105.06       93.82     12.87 o
   2  -8   5       44.88       34.85      5.45 o
   3  -8   5       15.11       17.52      4.05 o
   4  -8   5       10.76       16.07      6.53 o
  -8  -7   5        0.49        4.21      5.06 o
  -7  -7   5       79.20       83.36      5.91 o
  -6  -7   5       10.29       10.48      4.15 o
  -5  -7   5       36.06       34.10      4.38 o
  -4  -7   5        2.47        0.16      3.68 o
  -3  -7   5        5.95        6.77      2.35 o
  -2  -7   5      107.50      103.97      4.14 o
  -1  -7   5        0.25        1.17      3.07 o
   0  -7   5       99.37       87.95      3.70 o
   1  -7   5        1.12       -0.62      1.80 o
   2  -7   5        1.83        0.50      2.05 o
   3  -7   5       28.80       31.38      4.02 o
   4  -7   5        5.59        3.70      3.70 o
   5  -7   5       20.72       19.01      4.25 o
  -8  -6   5       51.49       53.33     10.96 o
  -7  -6   5      244.70      230.20      9.08 o
  -6  -6   5        0.88       -2.56      2.56 o
  -5  -6   5      200.07      186.34      7.23 o
  -4  -6   5       17.31       17.61      4.08 o
  -3  -6   5      602.55      580.00     12.60 o
  -2  -6   5      248.47      223.07      9.10 o
  -1  -6   5      150.66      136.34      6.69 o
   0  -6   5      137.13      125.48      3.43 o
   1  -6   5       11.84       14.21      1.74 o
   2  -6   5      153.82      152.96      4.05 o
   3  -6   5       12.52       14.18      2.34 o
   4  -6   5       21.19       25.68      3.33 o
   5  -6   5       11.60       11.41      3.45 o
   6  -6   5        4.18        6.71      3.86 o
  -9  -5   5       52.70       60.17      6.40 o
  -8  -5   5       56.04       56.91      5.23 o
  -7  -5   5        0.72        4.81      2.79 o
  -6  -5   5      179.58      175.70      5.58 o
  -5  -5   5       28.32       30.63      2.55 o
  -4  -5   5      740.83      719.91     18.34 o
  -3  -5   5      140.53      132.92      4.11 o
  -2  -5   5      114.14      109.49      2.65 o
  -1  -5   5      270.26      264.47      5.46 o
   0  -5   5       14.12       15.57      1.16 o
   1  -5   5      530.08      530.53      9.71 o
   2  -5   5        1.08        1.56      1.48 o
   3  -5   5      107.16      114.76      3.36 o
   4  -5   5        2.41        0.89      2.15 o
   5  -5   5       57.49       51.80      4.12 o
   6  -5   5       53.17       58.32     12.80 o
   7  -5   5       15.95       16.74      4.29 o
  -9  -4   5       51.60       44.37      5.40 o
  -8  -4   5        6.02        8.43      4.19 o
  -7  -4   5      209.39      208.94      6.36 o
  -6  -4   5       36.69       37.87      2.90 o
  -5  -4   5      119.36      121.64      4.15 o
  -4  -4   5      578.31      587.39     12.62 o
  -3  -4   5       77.86       79.51      1.77 o
  -2  -4   5      991.07      991.80     13.85 o
  -1  -4   5      115.92      111.65      1.89 o
   0  -4   5       92.23       81.54      1.73 o
   1  -4   5       65.40       61.07      1.28 o
   2  -4   5       94.68       99.24      3.50 o
   3  -4   5      234.29      230.87      4.81 o
   4  -4   5       15.62       14.28      2.28 o
   5  -4   5      150.66      145.22      6.40 o
   6  -4   5       44.50       35.82      2.89 o
   7  -4   5       20.25       23.27      5.31 o
   8  -4   5       19.71       24.55      6.53 o
  -9  -3   5       11.67       16.51      4.63 o
  -8  -3   5      237.37      236.82      8.85 o
  -7  -3   5      140.89      137.27      4.95 o
  -6  -3   5      430.42      413.38     10.12 o
  -5  -3   5      819.75      791.82     16.54 o
  -4  -3   5      306.45      302.87      6.64 o
  -3  -3   5     1740.81     1779.26     31.40 o
  -2  -3   5      792.43      830.34      9.84 o
  -1  -3   5      232.70      242.01      3.87 o
   0  -3   5      294.05      305.01      4.31 o
   1  -3   5      104.36       98.04      1.50 o
   2  -3   5     1051.97     1090.21     12.50 o
   3  -3   5       26.20       27.38      1.19 o
   4  -3   5      125.39      126.28      5.53 o
   5  -3   5      147.44      137.35      5.39 o
   6  -3   5       27.00       27.78      2.59 o
   7  -3   5      178.70      181.88     11.03 o
   8  -3   5        1.69        1.00      3.47 o
  -9  -2   5       56.90       54.53      7.76 o
  -8  -2   5      278.87      275.14      7.62 o
  -7  -2   5       56.94       55.13      3.30 o
  -6  -2   5      652.66      629.04     13.59 o
  -5  -2   5       69.80       79.51      2.52 o
  -4  -2   5      677.31      634.47     10.02 o
  -3  -2   5     1405.91     1493.92     20.61 o
  -2  -2   5      649.61      652.43      9.24 o
  -1  -2   5      828.21      854.39     11.59 o
   0  -2   5       28.99       38.39      0.71 o
   1  -2   5      711.71      718.79      7.46 o
   2  -2   5      190.44      244.06      3.42 o
   3  -2   5      483.00      510.29      5.52 o
   4  -2   5      295.94      283.54      5.76 o
   5  -2   5      140.58      138.59      3.67 o
   6  -2   5      283.42      279.45      6.92 o
   7  -2   5       11.74       11.80      2.49 o
   8  -2   5       42.22       46.24      7.76 o
   9  -2   5        9.06       10.18      4.06 o
  -9  -1   5       37.90       44.25      6.81 o
  -8  -1   5       45.78       47.50      3.54 o
  -7  -1   5      369.58      374.42      9.01 o
  -6  -1   5       27.07       28.16      2.99 o
  -5  -1   5      526.01      505.54      9.31 o
  -4  -1   5      126.04      119.82      2.34 o
  -3  -1   5     1156.80     1257.13     22.17 o
  -2  -1   5     3692.40     3752.79     51.40 o
  -1  -1   5        1.76        7.03      1.00 o
   0  -1   5      609.62      614.57      7.37 o
   1  -1   5     1466.16     1546.25     16.86 o
   2  -1   5       69.49       72.57      1.02 o
   3  -1   5     5848.01     6102.77     65.33 o
   4  -1   5      180.61      182.87      2.79 o
   5  -1   5      431.77      405.95      7.86 o
   6  -1   5      223.35      198.26      4.70 o
   7  -1   5        2.34        4.42      2.44 o
   8  -1   5      248.17      249.15      6.82 o
   9  -1   5        5.40        9.25      5.11 o
  -9   0   5        0.46       -4.36      5.31 o
  -8   0   5      163.71      165.95      5.62 o
  -7   0   5      134.71      137.31      4.08 o
  -6   0   5      172.84      175.79      4.32 o
  -5   0   5      884.14      876.54     15.49 o
  -4   0   5      433.58      464.15      8.31 o
  -3   0   5      666.11      601.24      9.24 o
  -2   0   5      777.45      817.57     15.54 o
  -1   0   5      239.79      204.07      3.43 o
   0   0   5     4026.15     4156.56     62.75 o
   1   0   5       97.78      102.16      1.55 o
   2   0   5       37.38       33.45      0.64 o
   3   0   5      147.53      156.68      2.06 o
   4   0   5      131.97      113.49      1.75 o
   5   0   5      262.98      239.12      5.02 o
   6   0   5      114.36      116.73      4.56 o
   7   0   5       91.71       90.10      3.35 o
   8   0   5       45.84       45.02      3.02 o
   9   0   5       85.94       88.54      5.06 o
  -9   1   5       29.99       35.26      6.13 o
  -8   1   5       20.19       17.22      3.07 o
  -7   1   5        4.14        4.24      2.63 o
  -6   1   5      241.58      243.56      5.99 o
  -5   1   5       73.57       63.33      2.29 o
  -4   1   5     1087.66     1067.48     18.50 o
  -3   1   5       64.10       64.88      1.63 o
  -2   1   5     1508.91     1568.28     27.67 o
  -1   1   5     1707.06     1695.85     26.78 o
   0   1   5      155.70      159.21      3.43 o
   1   1   5     2293.37     2319.74     34.06 o
   2   1   5      256.84      263.52      3.86 o
   3   1   5      951.65      987.79     10.49 o
   4   1   5      630.76      611.83      6.71 o
   5   1   5        1.73        2.76      0.83 o
   6   1   5      754.85      738.14     10.63 o
   7   1   5        3.39        3.89      1.51 o
   8   1   5       79.63       71.61      3.12 o
   9   1   5       43.42       46.02      3.86 o
  10   1   5        1.49        3.21      3.66 o
  -9   2   5       22.16       29.18      4.62 o
  -8   2   5       20.02       17.58      3.85 o
  -7   2   5       54.98       56.37      3.93 o
  -6   2   5       12.05        9.29      1.93 o
  -5   2   5      338.48      314.34      6.33 o
  -4   2   5      415.09      385.71      7.28 o
  -3   2   5      549.90      554.01      8.65 o
  -2   2   5      569.33      558.88      7.95 o
  -1   2   5       52.42       46.20      1.78 o
   0   2   5     1839.39     1839.84     25.31 o
   1   2   5     1990.49     2116.86     25.01 o
   2   2   5     2706.06     2828.73     37.93 o
   3   2   5      248.25      245.73      2.64 o
   4   2   5      278.30      293.20      3.57 o
   5   2   5     1055.67     1054.02     12.92 o
   6   2   5       37.40       37.20      1.45 o
   7   2   5      162.60      153.21      3.53 o
   8   2   5       14.58       19.33      2.22 o
   9   2   5       26.57       23.26      3.49 o
  10   2   5       11.59       16.49      3.76 o
  -8   3   5       65.90       62.04      5.11 o
  -7   3   5        1.29       -1.57      2.49 o
  -6   3   5      100.48       96.63      3.39 o
  -5   3   5       21.74       22.79      2.12 o
  -4   3   5        1.36        0.94      1.37 o
  -3   3   5      548.85      505.72      9.19 o
  -2   3   5      535.23      543.41      8.43 o
  -1   3   5      249.12      229.62      4.52 o
   0   3   5      145.85      132.10      2.30 o
   1   3   5      222.49      188.14      3.00 o
   2   3   5     1738.59     1693.62     21.09 o
   3   3   5      426.01      460.69      5.25 o
   4   3   5     2081.00     2131.78     25.02 o
   5   3   5      734.75      768.99     14.89 o
   6   3   5      233.70      207.39      3.59 o
   7   3   5      312.77      305.83      5.65 o
   8   3   5        1.99        2.90      2.03 o
   9   3   5       52.46       47.14      3.12 o
  10   3   5        1.76        3.52      3.27 o
  -8   4   5       27.73       30.23      4.57 o
  -7   4   5       13.58       17.58      3.89 o
  -6   4   5       72.24       76.10      4.33 o
  -5   4   5        3.18        3.76      2.09 o
  -4   4   5      496.05      485.43     10.35 o
  -3   4   5       42.14       33.37      1.85 o
  -2   4   5      377.49      390.13      7.06 o
  -1   4   5       75.38       73.76      1.97 o
   0   4   5     1121.83     1215.29     17.85 o
   1   4   5     1478.67     1533.21     17.83 o
   2   4   5        8.82        8.65      0.67 o
   3   4   5     3611.29     3570.45     38.77 o
   4   4   5      124.18      134.55      2.07 o
   5   4   5      763.22      715.81     10.10 o
   6   4   5      212.56      203.29      5.91 o
   7   4   5       10.34        9.20      1.83 o
   8   4   5      156.90      152.04      4.36 o
   9   4   5        0.54        0.38      2.59 o
  10   4   5       39.25       39.41      4.01 o
  -7   5   5       25.46       26.96      6.40 o
  -6   5   5        0.30        1.38      2.64 o
  -5   5   5       34.00       34.33      2.74 o
  -4   5   5       14.81       19.04      2.15 o
  -3   5   5       19.29       20.23      2.27 o
  -2   5   5      372.31      343.35      7.47 o
  -1   5   5       11.23       14.84      1.38 o
   0   5   5      274.06      253.28      4.69 o
   1   5   5      121.75      129.18      3.50 o
   2   5   5      858.46      826.23     10.43 o
   3   5   5      640.06      648.72      8.34 o
   4   5   5       27.64       24.98      1.14 o
   5   5   5      405.39      404.92      6.03 o
   6   5   5      135.30      133.70      3.08 o
   7   5   5      107.27      110.81      4.00 o
   8   5   5       45.62       49.90      2.77 o
   9   5   5       21.73       20.98      3.50 o
  10   5   5       43.24       47.98      4.03 o
  -6   6   5       21.53       31.70      4.20 o
  -5   6   5       11.87       18.71      3.61 o
  -4   6   5       47.34       50.80      5.52 o
  -3   6   5      203.30      205.83      5.61 o
  -2   6   5       30.48       23.38      1.95 o
  -1   6   5      288.65      280.88      6.37 o
   0   6   5      103.26       92.18      2.53 o
   1   6   5      359.42      366.04      6.71 o
   2   6   5      292.04      280.89      4.06 o
   3   6   5        9.25       10.92      0.97 o
   4   6   5      686.89      669.43      9.47 o
   5   6   5       51.95       56.78      1.99 o
   6   6   5      241.33      226.49      5.16 o
   7   6   5       37.97       49.59      2.88 o
   8   6   5        0.20        0.32      2.69 o
   9   6   5       91.37      101.43      5.00 o
  -6   7   5        4.72        0.77      3.93 o
  -5   7   5        0.22       -3.01      3.68 o
  -4   7   5      112.14      110.39      4.39 o
  -3   7   5       14.32       10.10      2.20 o
  -2   7   5        4.28        8.24      1.97 o
  -1   7   5       95.62       80.87      3.25 o
   0   7   5        4.07        7.82      1.43 o
   1   7   5      169.92      187.01      3.76 o
   2   7   5       93.26       89.63      2.50 o
   3   7   5        2.27        1.29      1.04 o
   4   7   5        9.37        6.56      1.24 o
   5   7   5       45.14       48.15      2.10 o
   6   7   5      116.98      118.75      3.65 o
   7   7   5       10.13       11.73      2.48 o
   8   7   5       26.76       26.12      3.16 o
   9   7   5        3.50        6.33      3.31 o
  -5   8   5       17.66       26.00      9.19 o
  -4   8   5        8.06       10.87      3.70 o
  -3   8   5       24.13       27.37      3.68 o
  -2   8   5       92.59       90.04      5.06 o
  -1   8   5       37.21       32.84      2.60 o
   0   8   5       89.67       86.83      3.18 o
   1   8   5       27.41       30.21      2.87 o
   2   8   5      100.72       93.62      3.27 o
   3   8   5       29.33       31.05      2.21 o
   4   8   5      227.00      211.17      4.96 o
   5   8   5      100.76      111.58      4.13 o
   6   8   5        0.02       -0.16      1.81 o
   7   8   5       20.57       25.85      2.30 o
   8   8   5       14.58       17.36      3.42 o
  -3   9   5       53.31       63.08      6.53 o
  -2   9   5       32.69       32.07      3.25 o
  -1   9   5        1.88       -0.17      2.62 o
   0   9   5       11.25        7.74      2.79 o
   1   9   5        0.54        0.00      1.87 o
   2   9   5      157.80      159.48      6.15 o
   3   9   5        0.88       -2.10      2.10 o
   4   9   5        8.68       10.50      2.26 o
   5   9   5        0.38        0.29      1.96 o
   6   9   5       13.92       18.38      2.26 o
   7   9   5       17.09       17.77      2.96 o
   8   9   5        2.05       12.12      4.76 o
  -2  10   5        0.19       -0.85      3.20 o
  -1  10   5        3.81        3.39      3.20 o
   0  10   5       10.96       12.21      3.17 o
   1  10   5       11.86       10.79      3.75 o
   2  10   5        5.58        6.01      2.89 o
   3  10   5        1.05        2.91      2.55 o
   4  10   5        0.20       -0.49      2.94 o
   5  10   5        7.60       10.83      3.06 o
   6  10   5       32.47       32.94      4.20 o
   1  11   5        2.91        0.41      3.38 o
   2  11   5       17.47       22.15      3.52 o
   3  11   5       28.15       29.09      3.53 o
   4  11   5        5.28        4.71      3.29 o
  -5  -9   6        0.40       -1.82      4.69 o
  -4  -9   6       14.94       19.64      5.03 o
  -3  -9   6       12.49        7.47      4.34 o
  -2  -9   6        7.51       10.83      4.47 o
  -1  -9   6        4.56        1.65      4.07 o
   0  -9   6       13.72       10.73      5.79 o
   1  -9   6       29.86       45.20      6.26 o
  -7  -8   6       49.33       53.70      5.95 o
  -6  -8   6       27.59       22.87      5.10 o
  -5  -8   6       23.75       20.95      4.51 o
  -4  -8   6       30.70       32.14      4.71 o
  -3  -8   6       44.05       39.30      3.23 o
  -2  -8   6       49.36       48.55      4.51 o
  -1  -8   6        0.14       -0.09      2.57 o
   0  -8   6       55.26       56.97      9.33 o
   1  -8   6        2.60        0.27      3.66 o
   2  -8   6       45.80       44.93      5.99 o
   3  -8   6        6.69        2.59      5.45 o
  -8  -7   6       44.95       41.23      5.75 o
  -7  -7   6       17.03       17.45      4.73 o
  -6  -7   6       16.73       10.56      4.40 o
  -5  -7   6      137.86      128.41      6.57 o
  -4  -7   6       12.59        9.89      2.62 o
  -3  -7   6      281.94      264.69      7.08 o
  -2  -7   6       50.17       52.24      4.25 o
  -1  -7   6       37.02       34.74      2.67 o
   0  -7   6       28.92       29.62      3.10 o
   1  -7   6       60.02       47.63      2.91 o
   2  -7   6       71.42       70.54      3.56 o
   3  -7   6        1.40        4.16      3.40 o
   4  -7   6        0.40       -3.53      3.53 o
   5  -7   6        5.66       11.50      4.18 o
  -8  -6   6       15.16        8.88      6.13 o
  -7  -6   6       46.82       53.25     11.03 o
  -6  -6   6      137.66      136.90      6.56 o
  -5  -6   6        0.51       -2.53      3.40 o
  -4  -6   6       59.54       54.86      4.22 o
  -3  -6   6       33.00       38.05      2.63 o
  -2  -6   6       10.51       11.17      2.51 o
  -1  -6   6       69.61       67.28      3.10 o
   0  -6   6       21.74       24.54      2.17 o
   1  -6   6       31.17       38.43      2.13 o
   2  -6   6        0.67        1.26      1.83 o
   3  -6   6       42.48       49.89      3.42 o
   4  -6   6       31.68       31.45      2.87 o
   5  -6   6       22.44       21.02      3.99 o
   6  -6   6       49.92       57.73      8.99 o
  -9  -5   6       14.33       17.72      5.00 o
  -8  -5   6       53.27       62.60     10.82 o
  -7  -5   6      307.47      315.53     12.43 o
  -6  -5   6        0.52        2.07      2.38 o
  -5  -5   6      429.87      399.40      9.35 o
  -4  -5   6      214.09      212.88      7.36 o
  -3  -5   6      295.35      276.85      6.91 o
  -2  -5   6     1015.81      984.88     20.22 o
  -1  -5   6       38.33       31.98      2.00 o
   0  -5   6      308.30      284.10      5.65 o
   1  -5   6       18.87       21.66      1.60 o
   2  -5   6      227.60      209.39      5.24 o
   3  -5   6      199.77      192.94      6.74 o
   4  -5   6        0.11       -0.62      2.11 o
   5  -5   6       19.36       25.17      2.74 o
   6  -5   6        0.37       -3.59      3.59 o
   7  -5   6        6.75        9.88      3.98 o
  -9  -4   6       10.05       13.40      4.97 o
  -8  -4   6      229.31      230.41      9.06 o
  -7  -4   6       23.81       23.00      3.10 o
  -6  -4   6      188.29      181.02      5.59 o
  -5  -4   6      587.42      555.07     12.15 o
  -4  -4   6       15.16       17.18      2.58 o
  -3  -4   6      649.85      621.26     13.10 o
  -2  -4   6       13.15       10.65      1.14 o
  -1  -4   6      103.29      101.50      1.94 o
   0  -4   6      210.35      215.36      3.52 o
   1  -4   6       48.05       45.10      1.27 o
   2  -4   6      287.41      290.16      5.70 o
   3  -4   6        1.20        1.46      1.65 o
   4  -4   6      108.01      117.60      4.33 o
   5  -4   6        8.17        7.62      2.28 o
   6  -4   6       37.30       36.52      2.93 o
   7  -4   6       25.11       33.22      6.94 o
  -9  -3   6       43.58       34.46      5.31 o
  -8  -3   6       55.85       51.32      3.76 o
  -7  -3   6      200.37      196.56      6.03 o
  -6  -3   6      266.98      277.16      7.83 o
  -5  -3   6      192.43      183.31      5.12 o
  -4  -3   6      246.45      239.30      5.86 o
  -3  -3   6        1.33        3.08      1.03 o
  -2  -3   6      771.10      820.21     13.26 o
  -1  -3   6      691.70      673.55      8.20 o
   0  -3   6      559.43      565.42      7.09 o
   1  -3   6      658.23      665.67      7.34 o
   2  -3   6      260.59      267.98      3.68 o
   3  -3   6      299.45      299.74      5.82 o
   4  -3   6      244.16      226.59      5.47 o
   5  -3   6       25.26       26.30      2.30 o
   6  -3   6       64.12       70.42      3.23 o
   7  -3   6        3.67        7.38      2.63 o
   8  -3   6       61.85       54.49      4.70 o
  -9  -2   6       30.11       32.85      4.86 o
  -8  -2   6       54.29       62.41      3.81 o
  -7  -2   6      132.91      141.82      4.96 o
  -6  -2   6        9.22        5.83      2.13 o
  -5  -2   6     1141.87     1114.35     22.59 o
  -4  -2   6      103.51       91.36      3.40 o
  -3  -2   6      701.24      728.69     12.31 o
  -2  -2   6      791.58      793.15     11.16 o
  -1  -2   6        0.46        1.50      0.42 o
   0  -2   6     2795.31     2897.80     37.89 o
   1  -2   6      796.35      838.60      8.65 o
   2  -2   6       74.02       83.05      1.30 o
   3  -2   6      527.78      541.29      6.14 o
   4  -2   6      114.29      104.36      2.91 o
   5  -2   6      259.93      255.98      5.57 o
   6  -2   6       28.03       20.23      2.22 o
   7  -2   6      135.20      133.50      5.18 o
   8  -2   6       12.83       10.84      3.40 o
  -9  -1   6        6.31        4.50      4.22 o
  -8  -1   6      170.10      165.20      5.65 o
  -7  -1   6       51.35       47.72      3.06 o
  -6  -1   6      581.81      589.32     16.05 o
  -5  -1   6      325.32      334.72      6.56 o
  -4  -1   6      388.76      387.78      6.30 o
  -3  -1   6     1400.21     1500.44     23.44 o
  -2  -1   6       19.35       23.81      1.10 o
  -1  -1   6     1600.63     1655.41     22.55 o
   0  -1   6      564.04      555.94      7.31 o
   1  -1   6      933.78      975.77     11.35 o
   2  -1   6     1027.15     1002.87     11.55 o
   3  -1   6      172.00      183.45      2.18 o
   4  -1   6       84.68       80.59      3.80 o
   5  -1   6        1.23       -0.07      1.81 o
   6  -1   6      320.90      319.27      6.72 o
   7  -1   6       11.21        8.13      2.10 o
   8  -1   6       12.44       13.45      2.60 o
   9  -1   6       17.39       21.68      3.82 o
  -9   0   6       33.30       35.12      5.72 o
  -8   0   6        0.48        0.83      3.47 o
  -7   0   6      107.12      102.93      4.18 o
  -6   0   6        9.86        6.22      1.73 o
  -5   0   6        1.39        0.34      2.20 o
  -4   0   6      291.81      272.82      4.65 o
  -3   0   6      168.61      170.90      2.74 o
  -2   0   6      523.71      520.93     10.02 o
  -1   0   6      273.49      243.44      3.60 o
   0   0   6      148.00      165.87      2.81 o
   1   0   6     2160.53     2254.32     25.37 o
   2   0   6      650.22      695.46      8.60 o
   3   0   6     1273.40     1298.65     15.80 o
   4   0   6      943.31      975.24     11.13 o
   5   0   6      423.52      414.62      6.90 o
   6   0   6      389.40      374.77      7.53 o
   7   0   6        8.42        5.57      1.94 o
   8   0   6      168.60      170.79      5.35 o
   9   0   6       13.16       10.98      3.43 o
  -9   1   6        8.33        6.67      5.45 o
  -8   1   6      119.16      114.65      6.01 o
  -7   1   6      263.95      254.39      8.22 o
  -6   1   6        2.76        2.51      1.70 o
  -5   1   6      636.45      574.06     10.50 o
  -4   1   6      159.97      157.26      3.06 o
  -3   1   6      952.48      905.26     22.87 o
  -2   1   6      275.94      226.64      4.46 o
  -1   1   6       81.92       83.97      2.32 o
   0   1   6     1592.29     1619.95     30.49 o
   1   1   6      393.32      379.32      7.63 o
   2   1   6     2993.45     3158.23     43.55 o
   3   1   6     1166.30     1168.97     15.08 o
   4   1   6      423.72      424.01      4.76 o
   5   1   6      486.74      467.52      6.88 o
   6   1   6        2.32        3.30      1.26 o
   7   1   6      288.57      274.52      6.02 o
   8   1   6        9.04        6.34      2.08 o
   9   1   6       26.89       23.41      3.18 o
  -8   2   6       82.95       85.73      4.20 o
  -7   2   6        6.26        4.46      2.20 o
  -6   2   6      125.26      128.26      3.80 o
  -5   2   6       24.94       23.13      1.78 o
  -4   2   6       66.63       65.72      2.25 o
  -3   2   6      149.81      151.58      2.81 o
  -2   2   6       18.76       22.59      1.07 o
  -1   2   6     1671.26     1673.76     29.49 o
   0   2   6       40.62       47.70      1.34 o
   1   2   6     1915.20     2041.70     29.87 o
   2   2   6     1694.67     1759.16     23.69 o
   3   2   6      321.60      302.04      4.51 o
   4   2   6     1183.24     1188.11     12.64 o
   5   2   6        9.12       13.82      0.95 o
   6   2   6      181.47      167.72      3.92 o
   7   2   6      203.93      188.11      4.61 o
   8   2   6       51.14       49.21      2.62 o
   9   2   6       49.50       51.53      3.26 o
  10   2   6        3.85        1.29      3.50 o
  -8   3   6       16.82       12.29      3.97 o
  -7   3   6       80.02       83.86      4.00 o
  -6   3   6      163.75      156.92      4.26 o
  -5   3   6       12.11       10.50      1.74 o
  -4   3   6      327.92      302.61      5.99 o
  -3   3   6       54.11       47.38      1.56 o
  -2   3   6     1000.74      955.69     28.84 o
  -1   3   6      118.31       99.78      3.35 o
   0   3   6      738.07      758.41     12.44 o
   1   3   6     2181.88     2207.62     29.67 o
   2   3   6        3.52        3.93      0.89 o
   3   3   6      982.97      983.13     12.41 o
   4   3   6      115.74      130.08      1.92 o
   5   3   6      696.61      673.39      9.49 o
   6   3   6      257.38      247.43      4.64 o
   7   3   6       79.91       78.63      3.07 o
   8   3   6       89.14       96.13      5.95 o
   9   3   6        8.74        8.37      3.51 o
  10   3   6       53.29       54.29      4.12 o
  -8   4   6        1.72        5.72      6.40 o
  -7   4   6       40.06       38.07      4.05 o
  -6   4   6        6.47        7.35      2.47 o
  -5   4   6       90.19      107.27      3.46 o
  -4   4   6       27.42       25.39      1.80 o
  -3   4   6       54.00       60.02      2.44 o
  -2   4   6      302.45      305.66      6.53 o
  -1   4   6      102.10      111.18      4.55 o
   0   4   6     2992.68     3069.23     59.93 o
   1   4   6       61.79       71.84      1.66 o
   2   4   6      412.90      386.80      5.54 o
   3   4   6      471.40      505.05      7.31 o
   4   4   6      279.26      262.67      3.76 o
   5   4   6     1182.40     1158.70     15.95 o
   6   4   6       58.74       51.27      2.01 o
   7   4   6      220.92      214.23      4.98 o
   8   4   6       87.49       93.42      3.44 o
   9   4   6       35.90       34.74      3.03 o
  10   4   6       85.06       97.73      5.06 o
  -7   5   6        0.37        5.59      4.83 o
  -6   5   6       36.23       42.42      6.88 o
  -5   5   6      199.39      175.69      5.13 o
  -4   5   6      193.54      196.73      5.23 o
  -3   5   6      810.71      797.57     16.18 o
  -2   5   6        5.94        7.34      1.90 o
  -1   5   6      307.18      281.36      5.26 o
   0   5   6       41.26       28.34      1.69 o
   1   5   6      377.89      373.82      8.20 o
   2   5   6      175.30      180.79      3.76 o
   3   5   6       24.49       27.55      0.87 o
   4   5   6        5.27        2.93      0.77 o
   5   5   6      135.22      111.05      3.74 o
   6   5   6      182.19      182.61      4.06 o
   7   5   6       45.33       55.23      2.77 o
   8   5   6        6.78        4.82      2.30 o
   9   5   6       15.72       14.01      2.71 o
  10   5   6        3.87        6.58      3.40 o
  -6   6   6       19.41       18.29      3.69 o
  -5   6   6        6.39        9.37      3.27 o
  -4   6   6       43.45       50.47      4.28 o
  -3   6   6        6.67        9.15      1.94 o
  -2   6   6       53.93       60.27      3.46 o
  -1   6   6       20.75       22.30      1.74 o
   0   6   6       89.53       85.26      2.88 o
   1   6   6      390.89      394.11      6.37 o
   2   6   6       49.19       48.95      1.39 o
   3   6   6      437.81      427.00      5.85 o
   4   6   6      239.16      232.51      4.20 o
   5   6   6      308.11      312.31      5.52 o
   6   6   6      188.46      183.94      4.48 o
   7   6   6       24.17       22.71      2.44 o
   8   6   6      121.07      116.33      4.90 o
   9   6   6        0.19        2.32      2.57 o
  -5   7   6        3.15        1.00      6.47 o
  -4   7   6        2.05        2.67      5.04 o
  -3   7   6       65.10       69.49      3.28 o
  -2   7   6      161.20      159.11      6.17 o
  -1   7   6        2.19        2.65      1.84 o
   0   7   6       80.88       64.96      2.84 o
   1   7   6        1.58       -0.60      1.27 o
   2   7   6      226.57      223.64      4.25 o
   3   7   6      126.91      118.02      2.58 o
   4   7   6        8.56        5.97      1.27 o
   5   7   6       80.89       84.50      2.88 o
   6   7   6        6.22        6.40      1.89 o
   7   7   6       76.33       78.21      5.31 o
   8   7   6       15.63       19.58      3.06 o
   9   7   6        2.78        5.51      3.22 o
  -4   8   6       21.93       19.87      3.75 o
  -3   8   6       20.00       20.15      6.26 o
  -2   8   6       12.44       14.40      3.17 o
  -1   8   6        9.31        8.72      2.20 o
   0   8   6        0.33        0.73      2.03 o
   1   8   6       76.03       75.82      3.30 o
   2   8   6       82.67       70.52      2.87 o
   3   8   6        0.40       -0.22      1.82 o
   4   8   6        2.77        3.53      1.66 o
   5   8   6       20.02       19.37      1.82 o
   6   8   6       61.52       70.70      3.73 o
   7   8   6       11.70       11.32      3.25 o
   8   8   6       25.07       25.77      3.31 o
  -3   9   6       19.97       23.59      3.88 o
  -2   9   6       24.31       33.91      7.83 o
  -1   9   6        2.59        1.60      2.66 o
   0   9   6       60.61       61.42      3.53 o
   1   9   6        4.15        4.93      2.11 o
   2   9   6        3.16        7.54      2.10 o
   3   9   6        7.72        7.33      2.28 o
   4   9   6        6.80        8.67      2.37 o
   5   9   6        4.92        3.60      2.04 o
   6   9   6        0.54        0.33      2.25 o
   7   9   6        0.38        2.01      2.64 o
  -1  10   6       16.68       23.53      3.40 o
   0  10   6       19.54       21.99      3.27 o
   1  10   6       13.77       10.70      4.95 o
   2  10   6       38.58       34.33      3.15 o
   3  10   6       77.74       82.63      6.29 o
   4  10   6        0.99        3.76      2.85 o
   5  10   6        7.68        9.18      3.29 o
   6  10   6        6.27        5.25      2.53 o
   2  11   6        3.36       -2.36      3.15 o
   3  11   6        0.76       -1.90      3.14 o
   4  11   6        9.15        0.33      4.78 o
  -4  -9   7        3.48       -3.23      4.53 o
  -3  -9   7       17.79       23.55      4.86 o
  -2  -9   7       73.04       67.90     11.84 o
  -1  -9   7        3.12        3.84      4.38 o
   0  -9   7        1.34       -0.60      4.41 o
   1  -9   7        1.09        2.31      5.45 o
  -6  -8   7       31.23       32.33      5.36 o
  -5  -8   7       28.53       29.95      5.03 o
  -4  -8   7        7.74        6.77      2.97 o
  -3  -8   7       35.57       40.99      3.45 o
  -2  -8   7        0.94       -0.37      2.84 o
  -1  -8   7       17.38       19.10      3.05 o
   0  -8   7        0.49       -0.08      2.69 o
   1  -8   7        4.31        2.88      3.76 o
   2  -8   7        0.33       -0.14      4.76 o
   3  -8   7       11.90        9.53      5.45 o
  -7  -7   7       42.19       44.23      5.72 o
  -6  -7   7       79.60       79.53     14.84 o
  -5  -7   7        2.42        2.01      3.83 o
  -4  -7   7      117.87      118.80      4.71 o
  -3  -7   7        0.21        0.24      2.46 o
  -2  -7   7      161.42      150.06      4.90 o
  -1  -7   7       37.28       37.08      2.81 o
   0  -7   7        4.07        2.57      2.29 o
   1  -7   7       45.32       47.56      2.98 o
   2  -7   7        6.07        3.36      2.84 o
   3  -7   7       54.32       52.24      3.90 o
   4  -7   7        6.44        6.94      3.79 o
  -8  -6   7       80.80       77.86      6.21 o
  -7  -6   7       79.29       76.30      8.64 o
  -6  -6   7       21.40       19.67      3.55 o
  -5  -6   7      194.43      177.46      5.63 o
  -4  -6   7        4.75        3.46      2.25 o
  -3  -6   7      314.89      279.75      7.10 o
  -2  -6   7       89.44       85.40      3.60 o
  -1  -6   7       10.92        8.32      1.97 o
   0  -6   7      150.44      144.92      4.43 o
   1  -6   7        6.54        4.84      2.05 o
   2  -6   7       44.92       39.46      2.50 o
   3  -6   7       16.19       21.88      2.49 o
   4  -6   7        1.64        0.18      2.58 o
   5  -6   7        4.18        7.21      3.66 o
  -8  -5   7       78.21       88.03      6.07 o
  -7  -5   7       25.85       25.96      5.17 o
  -6  -5   7      142.31      160.37      5.43 o
  -5  -5   7       20.17       18.71      2.56 o
  -4  -5   7       50.72       48.24      3.68 o
  -3  -5   7       96.19       95.43      3.59 o
  -2  -5   7       31.33       29.69      2.50 o
  -1  -5   7      271.07      252.69      6.13 o
   0  -5   7       24.83       23.20      1.91 o
   1  -5   7       18.27       24.54      1.74 o
   2  -5   7       44.63       47.02      3.36 o
   3  -5   7       20.29       17.86      2.15 o
   4  -5   7       64.11       65.78      3.14 o
   5  -5   7        8.44        7.16      2.66 o
   6  -5   7       52.98       54.23      6.40 o
  -9  -4   7       59.90       64.38      5.75 o
  -8  -4   7        1.75        5.82      7.22 o
  -7  -4   7      122.64      128.34      4.93 o
  -6  -4   7       94.16       96.73      6.53 o
  -5  -4   7      453.62      429.76      9.89 o
  -4  -4   7      638.65      630.57     16.22 o
  -3  -4   7      213.34      208.25      6.68 o
  -2  -4   7     1513.25     1480.28     29.64 o
  -1  -4   7      226.00      214.93      5.21 o
   0  -4   7      502.70      514.02      9.31 o
   1  -4   7      468.14      462.19      9.16 o
   2  -4   7       11.46       12.59      1.43 o
   3  -4   7      245.76      251.38      6.00 o
   4  -4   7       20.78       23.47      2.20 o
   5  -4   7       38.25       39.41      3.19 o
   6  -4   7       23.90       22.42      2.82 o
   7  -4   7        0.31        2.42      3.44 o
  -9  -3   7       12.64       16.64      7.01 o
  -8  -3   7       77.61       69.42     10.41 o
  -7  -3   7       86.97       89.93      4.38 o
  -6  -3   7       11.19       11.32      2.43 o
  -5  -3   7      204.93      222.17      5.85 o
  -4  -3   7      167.52      167.92      4.62 o
  -3  -3   7      671.41      671.02     13.97 o
  -2  -3   7      669.25      691.69      9.86 o
  -1  -3   7       15.42       18.95      0.76 o
   0  -3   7      322.02      316.13      4.06 o
   1  -3   7      206.89      216.08      2.72 o
   2  -3   7      318.49      324.64      5.45 o
   3  -3   7       44.11       44.87      1.67 o
   4  -3   7       31.40       34.55      2.17 o
   5  -3   7       94.61       93.55      3.59 o
   6  -3   7        5.72        4.92      2.28 o
   7  -3   7       47.23       50.46      3.27 o
   8  -3   7        1.44       -3.13      3.47 o
  -9  -2   7       26.48       32.01      4.90 o
  -8  -2   7       85.84       77.87      5.79 o
  -7  -2   7       12.76        9.25      2.67 o
  -6  -2   7      209.48      215.67      9.24 o
  -5  -2   7        6.04       14.02      2.79 o
  -4  -2   7      445.36      410.08      8.95 o
  -3  -2   7      286.63      284.92      4.17 o
  -2  -2   7       67.73       77.83      3.51 o
  -1  -2   7      784.93      767.81     10.07 o
   0  -2   7      123.21      111.35      2.05 o
   1  -2   7      534.56      555.19      6.55 o
   2  -2   7      578.23      595.38      6.61 o
   3  -2   7      138.75      131.12      2.21 o
   4  -2   7     1197.70     1125.90     17.34 o
   5  -2   7        2.32        3.80      1.87 o
   6  -2   7      120.90      125.80      3.85 o
   7  -2   7       80.35       79.64      3.72 o
   8  -2   7        7.48        9.22      2.80 o
  -9  -1   7       71.96       70.24      5.26 o
  -8  -1   7        0.03        4.06      3.75 o
  -7  -1   7      148.79      147.28      5.46 o
  -6  -1   7       65.28       71.38      3.38 o
  -5  -1   7       57.68       45.20      2.42 o
  -4  -1   7      307.24      285.85      4.78 o
  -3  -1   7       27.22       28.31      1.54 o
  -2  -1   7      249.07      205.23      4.09 o
  -1  -1   7      190.21      199.27      2.64 o
   0  -1   7      229.59      217.53      3.05 o
   1  -1   7      925.76      958.88     13.03 o
   2  -1   7      407.76      424.02      5.42 o
   3  -1   7      953.75      963.70     11.19 o
   4  -1   7        2.04        0.99      0.78 o
   5  -1   7      190.11      186.14      3.73 o
   6  -1   7      327.94      314.79      6.61 o
   7  -1   7       48.63       49.06      2.68 o
   8  -1   7       38.58       34.84      2.87 o
   9  -1   7       17.58       12.94      5.04 o
  -9   0   7        0.12       -2.48      4.05 o
  -8   0   7      115.00      121.28      6.15 o
  -7   0   7      223.83      191.40      9.05 o
  -6   0   7      115.91      124.43      4.28 o
  -5   0   7      424.93      393.90      7.50 o
  -4   0   7       52.46       51.84      1.54 o
  -3   0   7      868.66      870.24     20.84 o
  -2   0   7      717.45      693.50     11.64 o
  -1   0   7     2546.03     2704.63     40.13 o
   0   0   7      760.24      738.88     11.40 o
   1   0   7      197.79      210.30      3.09 o
   2   0   7     1431.86     1498.36     18.26 o
   3   0   7      485.41      488.64      5.81 o
   4   0   7      697.65      693.18      8.50 o
   5   0   7      590.60      564.77      8.22 o
   6   0   7        1.51        2.31      1.40 o
   7   0   7       51.31       47.96      2.44 o
   8   0   7        4.80        7.74      2.46 o
   9   0   7        6.62        7.98      2.74 o
  -8   1   7      120.81      110.25     11.30 o
  -7   1   7        0.17       -1.35      2.38 o
  -6   1   7       83.71       94.16      3.19 o
  -5   1   7        0.77        1.45      1.38 o
  -4   1   7       82.73       86.73      1.97 o
  -3   1   7      662.90      609.24     12.87 o
  -2   1   7        1.86        5.06      1.34 o
  -1   1   7      635.33      630.60      9.67 o
   0   1   7        0.85        2.93      0.75 o
   1   1   7     1494.19     1498.20     20.39 o
   2   1   7      711.38      745.15      8.98 o
   3   1   7      286.20      266.39      4.54 o
   4   1   7     1059.97     1059.29     13.00 o
   5   1   7      242.94      231.53      3.42 o
   6   1   7      527.83      500.30      8.40 o
   7   1   7       16.38       15.16      1.89 o
   8   1   7       46.95       47.94      2.94 o
   9   1   7       77.06       84.90      4.48 o
  -8   2   7        0.82       -2.65      3.72 o
  -7   2   7       62.70       72.44      4.98 o
  -6   2   7      114.35      108.38      3.56 o
  -5   2   7      270.83      289.47      5.93 o
  -4   2   7      696.03      664.27     10.34 o
  -3   2   7      127.27      131.90      3.82 o
  -2   2   7      946.82      924.20     16.63 o
  -1   2   7      433.80      442.31      7.05 o
   0   2   7     1906.01     1918.80     28.58 o
   1   2   7      719.22      743.92     11.17 o
   2   2   7      515.61      482.89      8.24 o
   3   2   7      519.65      493.10      7.07 o
   4   2   7        2.57        4.16      0.57 o
   5   2   7      837.62      827.41     11.08 o
   6   2   7      317.49      302.87      5.40 o
   7   2   7       48.81       44.86      2.28 o
   8   2   7      116.26      111.09      4.09 o
   9   2   7        3.06       -0.61      2.54 o
  -8   3   7       36.42       37.44      3.54 o
  -7   3   7       23.22       22.66      3.23 o
  -6   3   7        2.55        4.68      1.99 o
  -5   3   7      293.17      302.33      8.52 o
  -4   3   7       12.34       14.72      1.40 o
  -3   3   7     1356.71     1322.38     27.96 o
  -2   3   7      588.39      562.78     12.02 o
  -1   3   7       13.79       14.67      1.30 o
   0   3   7      689.47      693.80      9.86 o
   1   3   7      276.36      279.05      4.56 o
   2   3   7     2189.08     2262.43     33.22 o
   3   3   7        7.23        8.90      1.04 o
   4   3   7      593.71      595.69      7.88 o
   5   3   7       57.64       58.86      1.40 o
   6   3   7      116.44      102.79      2.98 o
   7   3   7      236.53      222.69      5.12 o
   8   3   7        6.29        8.07      2.14 o
   9   3   7       16.13       17.55      2.79 o
  10   3   7       10.12       15.79      6.26 o
  -7   4   7        4.50        2.58      5.38 o
  -6   4   7       99.57      104.70      5.33 o
  -5   4   7       23.24       23.50      2.08 o
  -4   4   7       59.45       59.16      2.40 o
  -3   4   7      821.91      782.89     15.62 o
  -2   4   7       34.81       32.00      1.98 o
  -1   4   7      257.25      225.49      9.60 o
   0   4   7       65.02       64.09      2.15 o
   1   4   7      157.19      133.64      7.59 o
   2   4   7      148.54      154.16      3.27 o
   3   4   7      338.91      316.90      6.01 o
   4   4   7        7.58        7.58      0.90 o
   5   4   7        2.03        2.09      0.75 o
   6   4   7      333.79      305.62      5.90 o
   7   4   7       43.92       43.52      3.27 o
   8   4   7       45.29       40.62      2.67 o
   9   4   7        4.44        6.24      2.53 o
  -7   5   7       20.37       25.93      7.49 o
  -6   5   7        8.19       10.75      3.32 o
  -5   5   7        9.60       14.82      2.76 o
  -4   5   7       14.57       14.62      1.92 o
  -3   5   7       92.23      104.57      4.74 o
  -2   5   7      284.10      284.24      8.23 o
  -1   5   7       46.12       45.90      2.69 o
   0   5   7      278.42      276.54      7.94 o
   1   5   7       40.66       35.91      1.61 o
   2   5   7      629.79      630.73     11.11 o
   3   5   7      867.46      863.09     18.57 o
   4   5   7       48.44       55.11      1.73 o
   5   5   7      825.12      788.67     13.45 o
   6   5   7       39.48       41.97      1.81 o
   7   5   7      105.61       95.87      3.55 o
   8   5   7       75.40       78.92      3.97 o
   9   5   7        1.82        0.22      2.60 o
  -6   6   7       39.24       54.92      4.29 o
  -5   6   7       19.68       15.20      3.24 o
  -4   6   7       10.07       12.28      3.74 o
  -3   6   7      292.22      279.42      8.83 o
  -2   6   7       53.88       45.71      2.26 o
  -1   6   7       96.08       98.99      4.18 o
   0   6   7        8.28        5.76      1.93 o
   1   6   7        3.69        7.77      2.01 o
   2   6   7       96.87       97.54      2.95 o
   3   6   7       83.35       84.39      2.36 o
   4   6   7        2.94        2.93      1.49 o
   5   6   7       41.44       33.34      1.47 o
   6   6   7       37.89       36.24      2.24 o
   7   6   7        6.32        7.95      2.33 o
   8   6   7        6.60        9.30      2.64 o
   9   6   7       20.66       18.63      3.36 o
  -5   7   7        4.76        3.22      3.40 o
  -4   7   7       34.83       52.01      6.67 o
  -3   7   7        1.25       -1.49      2.59 o
  -2   7   7       42.05       48.10      2.39 o
  -1   7   7      147.94      132.94      3.83 o
   0   7   7       44.14       52.52      7.69 o
   1   7   7      112.92      118.82      4.95 o
   2   7   7       21.80       19.10      2.34 o
   3   7   7       73.94       76.02      2.35 o
   4   7   7      153.65      158.50      3.99 o
   5   7   7       73.15       71.24      2.43 o
   6   7   7      121.58      120.94      3.60 o
   7   7   7        1.50        3.41      2.38 o
   8   7   7       60.15       59.85      3.81 o
   9   7   7       22.57       22.88      2.86 o
  -4   8   7        1.80        4.05      5.17 o
  -3   8   7       32.71       45.29      3.52 o
  -2   8   7       71.31       76.15      6.13 o
  -1   8   7        4.07        0.90      2.38 o
   0   8   7       20.07       27.27      2.12 o
   1   8   7       25.00       24.99      1.83 o
   2   8   7       45.77       46.06      2.94 o
   3   8   7       34.99       42.03      2.10 o
   4   8   7       22.95       19.84      1.79 o
   5   8   7        3.35        5.08      2.51 o
   6   8   7       15.74       17.61      2.17 o
   7   8   7       15.99       15.01      2.57 o
   8   8   7       12.44       15.94      3.01 o
  -3   9   7       51.50       59.05      4.12 o
  -2   9   7        4.62        4.64      3.20 o
  -1   9   7        4.92        3.06      2.84 o
   0   9   7       12.11       16.42      2.46 o
   1   9   7       54.64       59.54      2.85 o
   2   9   7       59.16       56.26      2.83 o
   3   9   7        0.93       -0.25      1.98 o
   4   9   7        2.99       -0.34      2.63 o
   5   9   7       23.32       26.33      2.98 o
   6   9   7       17.68       20.66      2.30 o
   7   9   7       56.00       67.59      3.29 o
  -1  10   7        1.87       -1.05      2.91 o
   0  10   7        1.67        3.90      2.76 o
   1  10   7        1.35       -1.64      2.53 o
   2  10   7        1.53        1.55      2.52 o
   3  10   7       25.17       33.21      2.97 o
   4  10   7       26.71       32.36      2.95 o
   5  10   7        2.52        1.50      4.27 o
   6  10   7        2.17        2.07      2.45 o
  -3  -9   8        2.16        2.86      7.69 o
  -2  -9   8        6.08        0.45      4.67 o
  -1  -9   8        2.07        2.72      4.45 o
  -5  -8   8       16.94       19.91      4.86 o
  -4  -8   8       16.68       16.13      3.17 o
  -3  -8   8        0.04       -1.26      2.88 o
  -2  -8   8       58.06       55.19      3.64 o
  -1  -8   8       18.36       20.48      2.99 o
   0  -8   8       14.53       13.37      2.93 o
   1  -8   8       15.61       20.14      5.72 o
   2  -8   8        8.66       11.03      5.04 o
  -7  -7   8       48.25       45.52      5.62 o
  -6  -7   8       19.67       17.54      6.47 o
  -5  -7   8      108.62      115.06      6.34 o
  -4  -7   8        2.81       -2.58      2.58 o
  -3  -7   8       74.30       72.92      5.05 o
  -2  -7   8       12.91       11.18      2.55 o
  -1  -7   8       24.96       26.36      2.69 o
   0  -7   8       12.81       14.01      2.48 o
   1  -7   8        1.33        0.56      2.43 o
   2  -7   8       12.58       16.74      5.11 o
   3  -7   8        3.01        1.46      3.27 o
   4  -7   8        0.19       -4.76      4.76 o
  -7  -6   8        3.38        3.75      4.35 o
  -6  -6   8       78.59       82.72      5.34 o
  -5  -6   8        5.25        8.63      3.55 o
  -4  -6   8      157.57      153.45      5.15 o
  -3  -6   8       92.83       95.27      3.86 o
  -2  -6   8      111.36      100.02      3.94 o
  -1  -6   8      193.76      192.92      5.33 o
   0  -6   8        0.75       -0.47      1.96 o
   1  -6   8      110.33      113.04      4.09 o
   2  -6   8       35.71       40.24      4.49 o
   3  -6   8       23.69       26.12      2.63 o
   4  -6   8       18.73       20.37      2.79 o
   5  -6   8        0.11        1.54      3.55 o
  -8  -5   8       10.68        6.64      4.58 o
  -7  -5   8      106.15      119.85      6.39 o
  -6  -5   8        1.07        0.25      3.62 o
  -5  -5   8       93.52       92.16      4.04 o
  -4  -5   8      233.72      214.03      5.88 o
  -3  -5   8       59.99       56.61      3.05 o
  -2  -5   8      206.98      211.45      5.52 o
  -1  -5   8        8.76        8.31      1.81 o
   0  -5   8       72.39       79.18      3.11 o
   1  -5   8      215.20      222.39      5.59 o
   2  -5   8       24.19       18.20      1.98 o
   3  -5   8       91.05       92.14      3.66 o
   4  -5   8        4.61        6.84      2.31 o
   5  -5   8       19.53       23.09      2.80 o
   6  -5   8        8.76       10.35      3.68 o
  -8  -4   8       51.02       53.30      5.03 o
  -7  -4   8       64.55       57.65      7.22 o
  -6  -4   8       56.90       59.78      3.30 o
  -5  -4   8      203.96      208.05      5.75 o
  -4  -4   8        1.01       -1.84      1.84 o
  -3  -4   8       21.42       21.00      2.04 o
  -2  -4   8      212.00      217.95      5.40 o
  -1  -4   8       51.62       50.30      2.41 o
   0  -4   8      490.06      484.26     10.28 o
   1  -4   8       21.75       20.20      1.47 o
   2  -4   8      192.03      185.52      4.12 o
   3  -4   8       88.56       80.68      3.12 o
   4  -4   8       92.69       92.69      3.56 o
   5  -4   8      106.34      103.18      5.14 o
   6  -4   8        8.14       10.30      2.70 o
   7  -4   8       26.03       27.41      5.31 o
  -8  -3   8       90.99      104.65      5.84 o
  -7  -3   8       58.89       59.88      4.33 o
  -6  -3   8      156.14      155.28      4.99 o
  -5  -3   8        4.79        6.82      2.05 o
  -4  -3   8      282.83      268.07      6.39 o
  -3  -3   8      119.15      128.68      6.26 o
  -2  -3   8      405.50      400.44     11.43 o
  -1  -3   8      121.44      122.39      4.41 o
   0  -3   8      272.38      258.38      6.01 o
   1  -3   8      650.05      660.70     11.83 o
   2  -3   8      233.44      241.30      4.15 o
   3  -3   8      182.81      177.69      4.47 o
   4  -3   8      164.61      157.96      4.34 o
   5  -3   8        5.58        7.26      2.06 o
   6  -3   8       82.31       85.56      3.66 o
   7  -3   8        5.70        7.76      2.92 o
  -8  -2   8        7.04        8.13      3.75 o
  -7  -2   8      190.55      168.99      6.66 o
  -6  -2   8       27.40       22.16      2.40 o
  -5  -2   8      158.28      151.51      4.39 o
  -4  -2   8       92.45       91.92      2.75 o
  -3  -2   8       16.81       18.05      2.39 o
  -2  -2   8      515.05      507.63      7.42 o
  -1  -2   8       34.97       39.52      1.02 o
   0  -2   8      653.85      678.67      9.99 o
   1  -2   8      534.64      541.40      6.87 o
   2  -2   8      166.88      167.21      2.64 o
   3  -2   8      778.07      775.40     12.12 o
   4  -2   8       12.90       12.23      1.56 o
   5  -2   8      213.05      198.93      3.99 o
   6  -2   8       12.69       12.03      2.01 o
   7  -2   8       31.99       34.25      3.36 o
   8  -2   8       21.13       20.96      2.97 o
  -8  -1   8      131.05      139.99      6.49 o
  -7  -1   8       58.80       56.54      3.87 o
  -6  -1   8      101.69      120.91      4.18 o
  -5  -1   8      152.49      152.25      4.69 o
  -4  -1   8       71.97       70.97      3.52 o
  -3  -1   8      654.99      637.47     16.98 o
  -2  -1   8      198.67      200.46      3.14 o
  -1  -1   8      438.44      425.98      5.34 o
   0  -1   8      850.74      830.37     10.89 o
   1  -1   8      634.77      652.47      9.26 o
   2  -1   8      867.50      893.42     11.07 o
   3  -1   8      452.96      456.09      6.74 o
   4  -1   8      158.14      155.16      3.74 o
   5  -1   8      145.37      135.28      3.04 o
   6  -1   8      114.87      117.13      3.50 o
   7  -1   8       98.94      101.04      3.52 o
   8  -1   8       14.25       12.15      4.31 o
  -8   0   8       42.78       38.49      4.06 o
  -7   0   8        6.54        9.05      3.08 o
  -6   0   8      410.52      401.45      9.14 o
  -5   0   8       85.36       74.76      4.22 o
  -4   0   8     1081.38     1041.15     21.58 o
  -3   0   8      290.16      280.21      6.87 o
  -2   0   8      238.42      210.90      4.18 o
  -1   0   8      688.38      635.10      8.98 o
   0   0   8       34.16       31.19      1.03 o
   1   0   8     1792.98     1852.93     24.90 o
   2   0   8        6.95       10.00      1.07 o
   3   0   8      943.13      948.38     11.73 o
   4   0   8        4.87        5.01      0.72 o
   5   0   8      327.14      325.70      6.80 o
   6   0   8      312.94      290.76      6.06 o
   7   0   8        3.05        1.76      2.52 o
   8   0   8      143.66      139.37      4.77 o
   9   0   8        2.76        5.33      2.81 o
  -8   1   8       36.39       34.52      4.04 o
  -7   1   8      101.94      105.48      5.21 o
  -6   1   8       15.79       12.11      2.04 o
  -5   1   8      224.76      243.82      6.29 o
  -4   1   8      131.16      134.27      3.96 o
  -3   1   8      182.27      174.11      4.50 o
  -2   1   8     1335.03     1320.26     33.38 o
  -1   1   8      107.78       97.61      2.04 o
   0   1   8     1646.96     1633.20     24.54 o
   1   1   8       94.80       78.01      1.77 o
   2   1   8     1224.22     1270.41     16.06 o
   3   1   8      586.06      588.27      9.38 o
   4   1   8        0.45       -0.51      0.99 o
   5   1   8      363.86      373.16      5.68 o
   6   1   8       64.38       60.17      1.93 o
   7   1   8       92.41       89.09      3.08 o
   8   1   8       71.57       65.86      3.22 o
   9   1   8       26.88       26.71      4.40 o
  -8   2   8       79.14       77.61      4.57 o
  -7   2   8       48.84       43.05      3.43 o
  -6   2   8      108.09      107.69      3.38 o
  -5   2   8      258.98      265.98      7.69 o
  -4   2   8      184.29      179.84      5.01 o
  -3   2   8     1187.14     1133.44     23.37 o
  -2   2   8      770.30      741.85     18.84 o
  -1   2   8      395.93      365.72      9.21 o
   0   2   8      474.75      439.40      6.90 o
   1   2   8       26.48       34.39      2.54 o
   2   2   8     1789.87     1846.16     27.13 o
   3   2   8       68.68       79.37      2.21 o
   4   2   8      557.56      543.85     12.12 o
   5   2   8       11.00       16.61      0.91 o
   6   2   8      373.93      335.53      7.41 o
   7   2   8      100.41       99.14      3.12 o
   8   2   8       12.89       11.91      2.14 o
   9   2   8       38.08       38.72      2.89 o
  -7   3   8       38.97       40.58      3.65 o
  -6   3   8       77.05       72.26      3.32 o
  -5   3   8        4.33        4.24      2.26 o
  -4   3   8      117.38      124.91      4.23 o
  -3   3   8       31.75       33.53      4.57 o
  -2   3   8      139.50      140.22      4.00 o
  -1   3   8       60.28       57.22      1.74 o
   0   3   8       60.81       69.87      2.11 o
   1   3   8      702.52      669.88      9.34 o
   2   3   8       12.66       20.79      1.41 o
   3   3   8      275.14      261.62      6.46 o
   4   3   8       77.45       86.51      2.53 o
   5   3   8       81.56       73.24      1.76 o
   6   3   8      121.26      117.25      3.25 o
   7   3   8       32.98       30.04      1.97 o
   8   3   8       99.12       96.70      3.75 o
   9   3   8       20.37       21.99      2.60 o
  -7   4   8       78.98       87.58      9.09 o
  -6   4   8        0.83        3.42      2.26 o
  -5   4   8       68.46       73.30      6.69 o
  -4   4   8       61.21       53.75      3.75 o
  -3   4   8      271.29      281.10      8.24 o
  -2   4   8      920.69      868.00     18.25 o
  -1   4   8      140.94      142.93      4.04 o
   0   4   8      664.36      632.19     17.51 o
   1   4   8       87.63       81.45      3.82 o
   2   4   8       88.15       93.06      2.53 o
   3   4   8      687.88      698.65     14.00 o
   4   4   8        0.64       -1.48      1.48 o
   5   4   8       17.76       19.43      1.02 o
   6   4   8        0.60       -1.45      1.45 o
   7   4   8       67.42       64.14      2.40 o
   8   4   8       55.08       54.40      2.94 o
   9   4   8       15.78        9.39      2.44 o
  -6   5   8       35.68       31.48      3.05 o
  -5   5   8       34.01       32.40      5.99 o
  -4   5   8      148.67      156.82     11.91 o
  -3   5   8       52.68       49.65      6.19 o
  -2   5   8        6.33        3.81      1.96 o
  -1   5   8      213.44      202.45      6.29 o
   0   5   8       88.88       82.67      3.66 o
   1   5   8      135.05      131.14      3.28 o
   2   5   8      233.23      226.94      4.63 o
   3   5   8       76.76       75.48      2.88 o
   4   5   8        3.49        1.99      1.78 o
   5   5   8        6.21        4.25      1.43 o
   6   5   8      116.48      111.76      7.42 o
   7   5   8       83.11       80.23      4.74 o
   8   5   8        0.36       -0.36      1.94 o
   9   5   8       41.94       41.28      2.86 o
  -6   6   8       37.61       47.68      9.67 o
  -5   6   8        0.61       -2.72      5.85 o
  -4   6   8       34.20       38.39      6.13 o
  -3   6   8        1.27        0.57      4.29 o
  -2   6   8      227.73      242.00      7.77 o
  -1   6   8      225.20      217.04      7.83 o
   0   6   8       72.16       71.96      3.60 o
   1   6   8      384.49      372.28     10.60 o
   2   6   8       76.61       78.02      3.42 o
   3   6   8       39.80       43.25      2.56 o
   4   6   8       99.42       96.22      2.89 o
   5   6   8       24.12       23.40      1.66 o
   6   6   8      248.21      235.55      8.21 o
   7   6   8       44.05       35.26      4.90 o
   8   6   8       44.98       44.58      2.73 o
   9   6   8       22.44       27.72      2.67 o
  -5   7   8       15.29       11.30      6.13 o
  -4   7   8        3.93        8.03      6.13 o
  -3   7   8      180.56      197.40     10.89 o
  -2   7   8       72.42       78.82      6.40 o
  -1   7   8       24.46       25.46      2.92 o
   0   7   8       24.09       29.71      2.91 o
   1   7   8        1.73        2.26      1.90 o
   2   7   8      122.65      121.10      5.67 o
   3   7   8      208.54      201.85      5.47 o
   4   7   8        3.30        2.49      1.81 o
   5   7   8        4.98        9.84      2.18 o
   6   7   8        1.72        4.94      3.24 o
   7   7   8       20.83       29.00      5.04 o
   8   7   8       77.71       78.91      3.70 o
  -4   8   8        4.54        6.53      6.26 o
  -3   8   8        4.04       16.47      6.67 o
  -2   8   8        3.23       -3.27      5.58 o
  -1   8   8       41.25       40.57      6.13 o
   0   8   8       60.24       57.31      5.85 o
   1   8   8       54.96       53.19      3.11 o
   2   8   8      120.98      119.22      4.92 o
   3   8   8       11.82       16.60      2.27 o
   4   8   8      111.07      109.52      4.00 o
   5   8   8       19.37       21.12      2.58 o
   6   8   8       28.72       29.58      3.68 o
   7   8   8       47.95       49.58      5.24 o
   8   8   8        1.52       -1.09      4.76 o
  -2   9   8       15.32       15.93      6.94 o
  -1   9   8        8.39        5.72      5.85 o
   0   9   8        0.13       -1.23      5.45 o
   1   9   8        3.83        3.29      6.94 o
   2   9   8        8.62        4.90      3.88 o
   3   9   8       96.60      101.43     13.34 o
   4   9   8       75.69       79.49      4.39 o
   5   9   8        1.07       -1.99      2.88 o
   6   9   8       29.78       36.77      3.57 o
   7   9   8        4.82        2.62      3.72 o
  -1  10   8        4.45       14.78      9.46 o
   0  10   8        3.21        5.56      4.36 o
   1  10   8        1.00       -0.34      6.33 o
   2  10   8       21.48       15.29      7.35 o
   3  10   8        0.44       -0.47      3.99 o
   4  10   8        0.55       -3.74      3.74 o
   5  10   8        5.99        0.89      4.34 o
   6  10   8        0.04       -1.17      3.32 o
  -4  -8   9        7.39        9.75      3.14 o
  -3  -8   9       38.13       43.90      4.76 o
  -2  -8   9        0.05       -1.20      2.93 o
  -1  -8   9       18.27       16.38      3.19 o
   0  -8   9       11.19       11.62      3.04 o
   1  -8   9        1.25        2.95      3.22 o
  -6  -7   9        7.38        6.19      4.40 o
  -5  -7   9        8.30        2.19      4.02 o
  -4  -7   9       27.86       26.68      3.05 o
  -3  -7   9       12.08       13.56      2.85 o
  -2  -7   9       24.79       26.86      2.78 o
  -1  -7   9       80.71       95.81      4.07 o
   0  -7   9        0.63       -0.77      2.43 o
   1  -7   9       42.55       40.76      3.37 o
   2  -7   9       11.13       11.96      3.13 o
   3  -7   9        8.88        7.81      3.45 o
  -7  -6   9       64.38       68.35      5.21 o
  -6  -6   9        9.16       11.14      7.35 o
  -5  -6   9       76.33       77.06      4.78 o
  -4  -6   9       25.41       29.18      2.79 o
  -3  -6   9       18.27       14.22      2.32 o
  -2  -6   9       66.61       67.97      3.39 o
  -1  -6   9        1.16        1.39      2.08 o
   0  -6   9       48.82       48.48      2.70 o
   1  -6   9       13.29       18.89      2.67 o
   2  -6   9        6.95       10.70      2.60 o
   3  -6   9       33.42       36.23      3.33 o
   4  -6   9        1.08        1.71      3.10 o
   5  -6   9       19.74       20.01      6.53 o
  -7  -5   9       11.81       11.96      4.10 o
  -6  -5   9       36.66       37.46      4.12 o
  -5  -5   9       33.79       37.66      4.97 o
  -4  -5   9       46.66       42.65      2.81 o
  -3  -5   9      243.00      239.90      6.65 o
  -2  -5   9        1.53        1.17      1.81 o
  -1  -5   9      171.96      156.56      4.40 o
   0  -5   9       31.21       28.82      2.13 o
   1  -5   9       67.51       70.25      3.02 o
   2  -5   9      261.85      247.50     11.03 o
   3  -5   9        0.09       -0.98      1.97 o
   4  -5   9       65.60       63.54      3.06 o
   5  -5   9        3.69        6.42      2.56 o
   6  -5   9        7.76       11.60      3.57 o
  -8  -4   9       25.99       31.25      4.37 o
  -7  -4   9       29.49       32.09      4.36 o
  -6  -4   9       36.73       43.76      3.73 o
  -5  -4   9        3.32        3.77      2.11 o
  -4  -4   9       19.30       21.97      1.95 o
  -3  -4   9       20.40       26.31      5.24 o
  -2  -4   9       77.68       69.20      3.86 o
  -1  -4   9       47.11       44.65      2.84 o
   0  -4   9        1.16       -0.64      2.08 o
   1  -4   9      134.09      151.79      6.94 o
   2  -4   9       20.30       20.79      2.54 o
   3  -4   9       80.13       86.05      3.20 o
   4  -4   9       36.70       42.14      2.47 o
   5  -4   9       12.41        6.96      2.22 o
   6  -4   9       51.60       54.31      4.65 o
  -8  -3   9       25.78       30.21      6.06 o
  -7  -3   9      107.48       99.53      5.32 o
  -6  -3   9       10.09        4.22      2.67 o
  -5  -3   9      360.52      347.96     25.73 o
  -4  -3   9        3.99        2.05      2.31 o
  -3  -3   9      566.45      528.20     14.76 o
  -2  -3   9      491.20      478.36     13.41 o
  -1  -3   9       31.80       40.95      6.88 o
   0  -3   9     1015.11     1003.74     34.10 o
   1  -3   9       11.59       10.21      1.55 o
   2  -3   9      366.09      386.76      8.79 o
   3  -3   9      217.67      200.40      6.69 o
   4  -3   9        2.49        0.44      1.54 o
   5  -3   9      238.05      214.45      7.07 o
   6  -3   9        0.42        0.55      2.20 o
   7  -3   9       40.86       44.40      3.17 o
  -8  -2   9      146.66      161.74      6.76 o
  -7  -2   9       18.79       19.59      6.13 o
  -6  -2   9      160.49      178.70      7.26 o
  -5  -2   9      163.26      173.13      8.30 o
  -4  -2   9       65.77       70.15      3.85 o
  -3  -2   9      813.88      813.54     17.57 o
  -2  -2   9       63.67       65.65      3.30 o
  -1  -2   9      357.56      349.66      7.99 o
   0  -2   9       24.65       23.83      1.43 o
   1  -2   9      107.49      118.42      2.87 o
   2  -2   9       90.51       98.26      2.88 o
   3  -2   9      143.49      130.01      3.52 o
   4  -2   9       68.84       75.23      3.54 o
   5  -2   9       13.11       16.01      2.52 o
   6  -2   9       51.52       55.13      2.71 o
   7  -2   9       34.35       32.54      2.61 o
   8  -2   9        1.24        1.84      2.60 o
  -8  -1   9        0.68        0.10      3.08 o
  -7  -1   9       46.10       49.87      3.29 o
  -6  -1   9      189.81      183.38      7.90 o
  -5  -1   9        6.29        4.83      2.59 o
  -4  -1   9      538.64      524.04     14.51 o
  -3  -1   9      183.28      177.33      5.95 o
  -2  -1   9      781.02      754.82     13.18 o
  -1  -1   9      865.52      866.00     10.60 o
   0  -1   9      209.88      212.12      3.11 o
   1  -1   9      877.29      889.96     12.57 o
   2  -1   9       33.88       36.33      1.20 o
   3  -1   9     1157.77     1141.21     19.78 o
   4  -1   9       93.29       86.17      1.83 o
   5  -1   9      427.52      416.75      7.14 o
   6  -1   9      238.01      231.07      6.75 o
   7  -1   9        1.85        1.47      1.86 o
   8  -1   9       23.22       23.79      2.81 o
  -8   0   9       33.00       31.77      3.34 o
  -7   0   9      158.19      167.86     11.30 o
  -6   0   9       10.98        7.65      2.95 o
  -5   0   9      103.17      116.42      5.34 o
  -4   0   9       99.19      106.11      4.60 o
  -3   0   9      203.20      205.89      5.09 o
  -2   0   9      854.74      835.55     12.64 o
  -1   0   9      125.70      130.61      2.10 o
   0   0   9      290.05      272.42      4.12 o
   1   0   9      269.47      280.10      4.99 o
   2   0   9      769.68      789.96     10.42 o
   3   0   9      411.00      410.58      6.83 o
   4   0   9       42.85       37.65      1.78 o
   5   0   9      259.34      262.00      4.80 o
   6   0   9        2.50        3.69      2.26 o
   7   0   9       55.30       65.72      3.61 o
   8   0   9       29.95       26.92      2.40 o
   9   0   9        6.97       12.39      6.53 o
  -8   1   9      115.06      120.21     10.76 o
  -7   1   9        2.99       -6.26      6.26 o
  -6   1   9      110.36       93.53      8.03 o
  -5   1   9      358.07      316.00      9.89 o
  -4   1   9      141.28      135.37      4.07 o
  -3   1   9      878.30      829.56     17.37 o
  -2   1   9        9.12        9.76      0.94 o
  -1   1   9      480.91      466.08      7.36 o
   0   1   9      155.82      153.40      2.93 o
   1   1   9      424.85      410.47      6.46 o
   2   1   9      403.08      390.76      5.25 o
   3   1   9       14.19       15.90      1.26 o
   4   1   9      141.39      130.66      3.31 o
   5   1   9       18.85       19.06      2.34 o
   6   1   9       72.91       71.17      2.53 o
   7   1   9       97.32       98.87      4.48 o
   8   1   9       32.86       29.74      3.89 o
   9   1   9        9.68       10.98      2.37 o
  -8   2   9        1.26        4.22      7.22 o
  -7   2   9       28.38       20.56      7.08 o
  -6   2   9       35.22       28.04      6.67 o
  -5   2   9      108.13      106.51      4.11 o
  -4   2   9       20.18       18.23      2.03 o
  -3   2   9      143.00      137.69      5.63 o
  -2   2   9      608.91      620.33     17.76 o
  -1   2   9      189.18      172.50      4.36 o
   0   2   9      374.87      379.63      6.25 o
   1   2   9       71.47       62.23      1.76 o
   2   2   9       30.58       31.32      1.70 o
   3   2   9      411.38      392.95      7.40 o
   4   2   9      136.11      129.56      3.85 o
   5   2   9       67.70       65.19      3.02 o
   6   2   9      100.14       93.60      3.64 o
   7   2   9        8.63        7.71      2.63 o
   8   2   9       54.25       58.62      4.37 o
   9   2   9       23.29       23.56      2.85 o
  -7   3   9       76.74       81.82      8.30 o
  -6   3   9       10.08       21.94      3.99 o
  -5   3   9      244.48      240.22      6.62 o
  -4   3   9        0.92        2.13      2.00 o
  -3   3   9      419.04      404.99     11.11 o
  -2   3   9     1612.43     1566.01     31.92 o
  -1   3   9       13.84       15.18      1.02 o
   0   3   9      732.97      719.07     12.87 o
   1   3   9        7.73        9.24      1.27 o
   2   3   9      200.94      187.48      4.50 o
   3   3   9      428.54      442.77     10.03 o
   4   3   9       12.20       13.16      1.74 o
   5   3   9       68.92       69.76      4.05 o
   6   3   9       44.67       37.22      1.71 o
   7   3   9       94.99       85.79      4.05 o
   8   3   9       21.32       27.85      3.90 o
   9   3   9        8.58        8.77      4.36 o
  -7   4   9        4.00       12.17      4.79 o
  -6   4   9       40.95       45.65      4.80 o
  -5   4   9       40.89       34.18      5.51 o
  -4   4   9      222.26      232.55      6.46 o
  -3   4   9      146.62      129.42      4.16 o
  -2   4   9      480.88      485.02     10.78 o
  -1   4   9      127.94      124.11      3.80 o
   0   4   9       29.94       30.49      1.40 o
   1   4   9      390.28      382.54      8.53 o
   2   4   9        7.88       11.10      1.53 o
   3   4   9      358.26      327.28      9.40 o
   4   4   9      163.04      153.60      5.69 o
   5   4   9       17.20       20.83      3.27 o
   6   4   9      191.20      174.51     14.98 o
   7   4   9       45.45       44.95      3.14 o
   8   4   9        7.59        3.36      3.54 o
   9   4   9       47.78       39.92      4.62 o
  -6   5   9       40.49       51.73      7.35 o
  -5   5   9        6.19       10.62      4.90 o
  -4   5   9      106.95      104.01      7.49 o
  -3   5   9        0.02       -0.85      2.86 o
  -2   5   9      450.30      446.12     16.13 o
  -1   5   9      292.97      263.95      7.74 o
   0   5   9       99.66       98.64      3.89 o
   1   5   9       84.18       81.47      3.40 o
   2   5   9      145.33      132.46      3.29 o
   3   5   9      710.08      692.71     18.53 o
   4   5   9       33.85       36.80      2.55 o
   5   5   9       10.99        6.22      2.61 o
   6   5   9       12.59       13.28      1.25 o
   7   5   9        2.66        4.08      4.49 o
   8   5   9       57.21       58.43      4.51 o
   9   5   9        0.81        6.44      4.04 o
  -5   6   9       14.78       11.16      5.58 o
  -4   6   9        6.76        2.86      4.63 o
  -3   6   9       38.42       43.84      5.99 o
  -2   6   9       21.86       25.18      2.75 o
  -1   6   9       30.76       32.33      2.68 o
   0   6   9      165.39      163.30      5.64 o
   1   6   9        2.56        3.91      1.76 o
   2   6   9      513.81      499.33     16.81 o
   3   6   9      226.68      217.31      7.98 o
   4   6   9      128.56      126.65      6.24 o
   5   6   9      454.65      425.70     12.48 o
   6   6   9        6.43        4.70      3.00 o
   7   6   9      217.23      208.97     10.35 o
   8   6   9        8.80       13.61      5.17 o
   9   6   9       13.67       10.59      4.56 o
  -5   7   9        1.60       -1.77      6.13 o
  -4   7   9        0.60        0.27      5.31 o
  -3   7   9        0.87        4.90      5.58 o
  -2   7   9        0.29       -4.49      4.76 o
  -1   7   9       51.36       49.69      5.85 o
   0   7   9       26.13       17.64      2.81 o
   1   7   9       12.62       15.57      2.21 o
   2   7   9       59.82       56.17      3.04 o
   3   7   9       25.24       26.66      2.17 o
   4   7   9      103.14      111.21      4.71 o
   5   7   9       46.30       46.19      2.72 o
   6   7   9        9.95       11.57      4.36 o
   7   7   9        1.69       -1.23      4.49 o
   8   7   9       11.74       11.98      5.17 o
  -3   8   9        2.21        0.14      5.58 o
  -2   8   9       22.86       20.56      6.13 o
  -1   8   9        2.96        5.58      5.31 o
   0   8   9       13.21        9.94      4.63 o
   1   8   9        1.09        0.05      3.08 o
   2   8   9        2.39        5.79      3.08 o
   3   8   9       63.34       68.25      3.09 o
   4   8   9       64.77       60.24      3.32 o
   5   8   9       61.42       55.59      4.09 o
   6   8   9       20.82       33.92      3.88 o
   7   8   9        5.00        8.37      3.43 o
   8   8   9       86.01       96.52      7.35 o
  -2   9   9        0.66        0.68      6.53 o
  -1   9   9        1.32        2.59      5.85 o
   0   9   9       12.36       14.84      5.45 o
   1   9   9        1.40        4.90      4.90 o
   2   9   9       16.92       18.08      4.18 o
   3   9   9        3.89        6.28      4.22 o
   4   9   9       29.83       34.45      3.33 o
   5   9   9        8.32        6.55      3.14 o
   6   9   9        8.18        3.05      3.33 o
   7   9   9        7.33       10.49      3.70 o
   0  10   9        9.50       12.95      4.63 o
   1  10   9        0.25        3.70      4.22 o
   2  10   9        0.37        1.83      4.46 o
   3  10   9        8.20        1.84      5.51 o
   4  10   9       10.35        9.44      5.04 o
   5  10   9        2.59        9.83      4.66 o
  -3  -8  10        0.25       -2.05      2.90 o
  -2  -8  10       19.83       19.09      4.32 o
  -1  -8  10        0.19        0.68      4.91 o
   0  -8  10        9.44        5.15      3.68 o
  -5  -7  10       16.20       16.71      3.80 o
  -4  -7  10        0.83        1.95      2.62 o
  -3  -7  10       17.33       15.70      2.72 o
  -2  -7  10       14.58       13.62      2.62 o
  -1  -7  10        0.40        0.91      2.36 o
   0  -7  10       23.41       24.20      2.73 o
   1  -7  10        2.05       -0.52      2.69 o
   2  -7  10       23.30       24.69      3.27 o
  -6  -6  10       29.47       28.21      3.74 o
  -5  -6  10        3.08        2.55      3.03 o
  -4  -6  10        5.06        1.56      2.17 o
  -3  -6  10       29.78       29.64      3.64 o
  -2  -6  10        0.81       -2.67      4.63 o
  -1  -6  10       51.07       53.82      5.72 o
   0  -6  10        4.01        4.96      3.13 o
   1  -6  10       46.75       51.53      3.40 o
   2  -6  10       42.96       48.03      5.11 o
   3  -6  10        0.40       -1.24      2.55 o
   4  -6  10       31.65       38.35      4.36 o
  -7  -5  10       39.20       47.77      3.85 o
  -6  -5  10       45.82       44.25      8.85 o
  -5  -5  10       27.00       38.53      7.22 o
  -4  -5  10       88.50       87.35      5.16 o
  -3  -5  10       20.50       14.89      3.01 o
  -2  -5  10       53.70       57.21      3.85 o
  -1  -5  10       40.96       43.94      3.88 o
   0  -5  10       59.79       52.51      6.06 o
   1  -5  10       54.15       58.68      4.76 o
   2  -5  10        4.72        0.27      3.27 o
   3  -5  10       37.66       37.57      4.49 o
   4  -5  10        8.35        6.58      2.17 o
   5  -5  10       12.25        8.52      2.56 o
  -7  -4  10       91.88       81.41      9.53 o
  -6  -4  10       17.92       15.79      7.62 o
  -5  -4  10      203.66      186.24     11.98 o
  -4  -4  10       63.34       60.74      5.58 o
  -3  -4  10      366.92      345.49     16.54 o
  -2  -4  10      368.62      366.60     11.05 o
  -1  -4  10      153.22      141.72      5.58 o
   0  -4  10      135.10      146.99     10.96 o
   1  -4  10        3.45        1.70      2.29 o
   2  -4  10      246.88      233.34     10.48 o
   3  -4  10       39.79       41.45      3.16 o
   4  -4  10       51.91       51.19      3.79 o
   5  -4  10        5.61        5.70      3.08 o
   6  -4  10        5.29        5.14      2.34 o
  -8  -3  10       32.09       31.86      8.99 o
  -7  -3  10        0.03        8.03      6.81 o
  -6  -3  10       99.74      122.12      9.80 o
  -5  -3  10      143.58      165.14     11.57 o
  -4  -3  10        3.71        3.96      2.50 o
  -3  -3  10      220.68      219.30      7.52 o
  -2  -3  10       66.45       75.24      6.67 o
  -1  -3  10       53.51       53.88      4.02 o
   0  -3  10       62.14       72.80      3.95 o
   1  -3  10      163.55      154.31      5.39 o
   2  -3  10      160.96      170.16      5.73 o
   3  -3  10       71.15       71.23      3.85 o
   4  -3  10       59.29       62.15      3.80 o
   5  -3  10       18.39       14.72      3.35 o
   6  -3  10       76.98       82.86      5.19 o
   7  -3  10       14.25       15.32      4.28 o
  -8  -2  10        0.62       -2.59      7.62 o
  -7  -2  10      118.08      138.59     11.30 o
  -6  -2  10      101.24       94.48      8.71 o
  -5  -2  10       29.27       29.17      3.88 o
  -4  -2  10      278.96      287.80      9.16 o
  -3  -2  10       16.53       13.72      2.19 o
  -2  -2  10      557.04      537.65     14.80 o
  -1  -2  10      308.25      301.21      9.80 o
   0  -2  10      414.93      386.77     10.85 o
   1  -2  10      727.34      755.54     23.82 o
   2  -2  10      240.76      243.33      7.12 o
   3  -2  10      481.21      473.05     10.78 o
   4  -2  10      126.15      108.85      4.17 o
   5  -2  10       74.26       80.63      3.86 o
   6  -2  10       65.96       62.41      5.12 o
   7  -2  10       19.36       20.62      3.99 o
  -8  -1  10       91.80       94.48     10.35 o
  -7  -1  10      100.38       88.90      8.99 o
  -6  -1  10       25.52       37.85      6.67 o
  -5  -1  10      249.37      228.03      7.95 o
  -4  -1  10       16.59       16.07      2.64 o
  -3  -1  10      301.08      309.05      9.34 o
  -2  -1  10      436.04      424.41      9.55 o
  -1  -1  10       68.24       67.87      2.06 o
   0  -1  10       86.83       81.81      1.76 o
   1  -1  10        0.05        0.31      0.77 o
   2  -1  10      129.90      132.23      3.19 o
   3  -1  10      328.88      341.06      6.58 o
   4  -1  10       11.81        9.42      1.67 o
   5  -1  10       18.17       17.72      2.56 o
   6  -1  10       31.52       35.36      3.06 o
   7  -1  10       34.60       39.95      4.11 o
   8  -1  10        1.49       -1.61      3.79 o
  -8   0  10       25.08       17.70      8.03 o
  -7   0  10        1.93        6.67      6.94 o
  -6   0  10      146.44      154.79     11.30 o
  -5   0  10       29.56       29.26      3.27 o
  -4   0  10       86.78       91.98      5.38 o
  -3   0  10      114.76      112.77      4.58 o
  -2   0  10      132.29      120.32      2.48 o
  -1   0  10     1028.81     1029.96     12.03 o
   0   0  10        8.40        7.03      0.68 o
   1   0  10      482.97      484.26      6.39 o
   2   0  10      158.19      153.92      2.74 o
   3   0  10       59.55       59.70      2.06 o
   4   0  10      180.49      180.37      4.15 o
   5   0  10        1.32       -0.96      1.65 o
   6   0  10      108.43       99.18      4.31 o
   7   0  10        4.16        5.97      3.20 o
   8   0  10       16.68       18.40      3.80 o
  -7   1  10       79.11       87.67      8.71 o
  -6   1  10       49.73       45.61      6.94 o
  -5   1  10      175.98      180.10      6.71 o
  -4   1  10      116.67       97.14      4.97 o
  -3   1  10      145.95      141.57      4.13 o
  -2   1  10      994.37      950.27     19.68 o
  -1   1  10      114.30      114.15      2.91 o
   0   1  10      230.24      224.28      4.04 o
   1   1  10      162.56      152.60      2.92 o
   2   1  10       48.58       45.97      1.20 o
   3   1  10      327.05      339.74      5.78 o
   4   1  10      111.05      116.81      4.38 o
   5   1  10       60.65       59.19      3.10 o
   6   1  10        4.17        3.88      2.27 o
   7   1  10       71.55       61.76      4.92 o
   8   1  10       90.82      101.29      7.42 o
  -7   2  10       16.11       14.98      6.53 o
  -6   2  10       57.14       68.75      8.30 o
  -5   2  10      404.67      350.01     16.34 o
  -4   2  10        2.25       -0.98      1.90 o
  -3   2  10      985.80      920.56     19.29 o
  -2   2  10        4.66        6.51      1.39 o
  -1   2  10      307.92      291.61      6.72 o
   0   2  10      575.26      559.34     10.37 o
   1   2  10      122.31      121.09      3.73 o
   2   2  10      624.48      607.52     12.26 o
   3   2  10       58.73       56.14      1.99 o
   4   2  10       28.82       28.78      2.10 o
   5   2  10        4.22        5.23      2.27 o
   6   2  10        0.35        1.16      2.14 o
   7   2  10       59.69       54.05      4.09 o
   8   2  10       20.52       22.23      3.94 o
   9   2  10        3.88        5.75      4.19 o
  -7   3  10        2.32        1.23      6.94 o
  -6   3  10      116.69      127.15     10.07 o
  -5   3  10       56.16       64.43      4.74 o
  -4   3  10       31.82       39.50      2.72 o
  -3   3  10       82.76       74.20      3.06 o
  -2   3  10       91.73       99.89      4.61 o
  -1   3  10      932.44      901.29     16.31 o
   0   3  10       16.25       14.74      1.08 o
   1   3  10      502.34      505.10      9.52 o
   2   3  10       85.54       90.27      2.91 o
   3   3  10      288.98      275.60      6.31 o
   4   3  10      505.13      486.64     14.64 o
   5   3  10        1.19        4.05      2.48 o
   6   3  10      199.12      180.47      5.59 o
   7   3  10       11.71       14.31      3.13 o
   8   3  10       68.41       66.95      4.76 o
   9   3  10       13.10        9.01      4.08 o
  -6   4  10       14.76       16.81      4.55 o
  -5   4  10       22.98       29.31      4.17 o
  -4   4  10       41.88       42.51      4.83 o
  -3   4  10        9.40       13.99      2.11 o
  -2   4  10      183.43      179.54      5.06 o
  -1   4  10        9.73        8.73      1.61 o
   0   4  10      325.45      336.95      6.64 o
   1   4  10      319.36      316.90      9.22 o
   2   4  10      144.25      128.84      3.28 o
   3   4  10      895.54      850.10     28.59 o
   4   4  10       36.68       31.18      2.91 o
   5   4  10      173.77      167.89      6.28 o
   6   4  10       22.69       24.95      4.49 o
   7   4  10       55.35       47.96      3.74 o
   8   4  10       45.43       50.09      4.38 o
   9   4  10        0.51       -1.79      3.68 o
  -6   5  10       17.32       32.95      6.94 o
  -5   5  10        7.81        8.71      5.72 o
  -4   5  10        5.16        5.31      4.90 o
  -3   5  10       32.66       31.31      4.49 o
  -2   5  10        0.40        0.37      1.99 o
  -1   5  10      158.45      167.41     13.61 o
   0   5  10      104.74       95.51      3.93 o
   1   5  10        9.59       11.45      1.87 o
   2   5  10      397.69      380.38      8.79 o
   3   5  10      195.44      196.14      5.60 o
   4   5  10       45.55       42.45      3.21 o
   5   5  10      216.47      218.92     12.18 o
   6   5  10        0.95        0.06      2.97 o
   7   5  10      171.81      171.13      9.12 o
   8   5  10        7.01        3.83      3.65 o
   9   5  10       45.28       47.24      6.13 o
  -5   6  10        1.05       -5.99      5.99 o
  -4   6  10       23.60       17.70      5.99 o
  -3   6  10        0.55        0.14      4.90 o
  -2   6  10       53.95       70.25      6.26 o
  -1   6  10       65.12       67.84      4.29 o
   0   6  10        0.96        3.20      2.25 o
   1   6  10        2.92        4.53      3.96 o
   2   6  10        4.43        8.73      2.31 o
   3   6  10        2.19        1.78      2.07 o
   4   6  10      133.38      137.31      4.01 o
   5   6  10       32.02       30.01      3.34 o
   6   6  10        1.45       -0.14      4.22 o
   7   6  10        2.07       -2.04      3.95 o
   8   6  10       27.12       27.77      5.72 o
  -4   7  10        0.66        6.94      6.40 o
  -3   7  10        2.89        0.95      5.72 o
  -2   7  10        3.57       -2.72      4.36 o
  -1   7  10       13.34       15.66      5.17 o
   0   7  10       41.95       44.52      5.72 o
   1   7  10       40.68       37.26      2.63 o
   2   7  10       80.07       86.36      5.47 o
   3   7  10       84.26       91.54      5.60 o
   4   7  10        0.13        0.75      2.24 o
   5   7  10       90.08      100.00      7.28 o
   6   7  10       70.79       75.69      5.72 o
   7   7  10      126.36      122.53      8.44 o
   8   7  10      104.03      121.16      8.85 o
  -3   8  10       18.80       23.01      7.35 o
  -2   8  10        0.04       -4.90      5.58 o
  -1   8  10       49.63       52.28      6.81 o
   0   8  10       22.93       29.68      5.85 o
   1   8  10        0.65       -1.09      4.90 o
   2   8  10        1.26       -1.36      4.22 o
   3   8  10       10.42       15.13      4.62 o
   4   8  10        9.92       15.01      3.28 o
   5   8  10       12.02       16.62      2.89 o
   6   8  10        8.44        6.62      3.68 o
   7   8  10        2.00        5.93      3.79 o
  -2   9  10        0.76       -3.54      6.81 o
  -1   9  10        0.22        1.50      6.26 o
   0   9  10        0.65       -5.72      5.72 o
   1   9  10        3.43        6.40      5.72 o
   2   9  10        1.64        5.02      8.10 o
   3   9  10       45.72       54.40      4.83 o
   4   9  10        1.33        0.02      2.85 o
   5   9  10       21.46       23.70      3.35 o
   6   9  10       10.30       16.45      4.05 o
   1  10  10        9.74       14.95      4.67 o
   2  10  10       10.81       14.14      4.85 o
   3  10  10       17.09       18.97      7.15 o
   4  10  10        5.05        2.68      4.35 o
  -4  -7  11       29.51       32.98      4.66 o
  -3  -7  11       12.70       17.17      3.89 o
  -2  -7  11       20.61       18.93      4.00 o
  -1  -7  11        8.77       13.09      3.93 o
   0  -7  11        2.90        5.17      4.36 o
   1  -7  11        8.27        7.35      4.36 o
  -5  -6  11       19.79       15.25      7.49 o
  -4  -6  11       20.66       18.35      4.15 o
  -3  -6  11       15.19       11.96      3.74 o
  -2  -6  11      112.60      115.33      7.69 o
  -1  -6  11       22.92       26.45      3.52 o
   0  -6  11       16.64       12.42      3.15 o
   1  -6  11       28.35       35.67      4.76 o
   2  -6  11       20.07       18.11      4.76 o
   3  -6  11       31.10       21.10      4.76 o
  -6  -5  11        4.55       12.12      8.30 o
  -5  -5  11       89.21       81.00      9.80 o
  -4  -5  11       20.80       18.67      3.48 o
  -3  -5  11       51.46       48.32      3.92 o
  -2  -5  11      183.09      187.44      7.26 o
  -1  -5  11        1.25       -0.16      2.73 o
   0  -5  11       64.59       66.06      5.31 o
   1  -5  11       14.17       24.91      4.08 o
   2  -5  11       45.64       46.97      4.90 o
   3  -5  11        1.79        2.18      4.08 o
   4  -5  11       16.43       19.06      4.63 o
  -7  -4  11       16.62       30.09      8.17 o
  -6  -4  11       53.28       55.68      9.12 o
  -5  -4  11       27.29       28.59      7.08 o
  -4  -4  11       80.62       85.36      8.99 o
  -3  -4  11       12.50       21.39      3.01 o
  -2  -4  11      113.71      109.30      6.81 o
  -1  -4  11      159.46      161.13      6.53 o
   0  -4  11        5.58        5.09      2.47 o
   1  -4  11      144.94      143.49      7.35 o
   2  -4  11        6.11        9.39      3.40 o
   3  -4  11       91.82       84.81      6.13 o
   4  -4  11       77.42       81.49      4.66 o
   5  -4  11        2.97        4.79      3.50 o
  -7  -3  11      112.40      111.50     11.03 o
  -6  -3  11       19.30       31.72      8.03 o
  -5  -3  11       77.78       79.64      8.99 o
  -4  -3  11       37.54       50.37      6.94 o
  -3  -3  11       33.65       29.55      2.30 o
  -2  -3  11      686.71      665.79     18.28 o
  -1  -3  11       45.97       50.64      3.34 o
   0  -3  11      132.57      119.77      5.85 o
   1  -3  11       16.54       17.25      2.47 o
   2  -3  11        9.08       11.30      3.00 o
   3  -3  11      184.45      193.06      7.69 o
   4  -3  11        0.45       -0.26      2.74 o
   5  -3  11        2.33        0.24      3.20 o
   6  -3  11        1.69       -0.09      3.47 o
  -7  -2  11        8.15        4.08      7.76 o
  -6  -2  11       29.21       35.26      7.90 o
  -5  -2  11      141.21      134.23     10.07 o
  -4  -2  11        0.59       -2.47      2.47 o
  -3  -2  11      291.88      282.07      7.03 o
  -2  -2  11      100.27       97.17      4.30 o
  -1  -2  11       96.53       93.80      3.98 o
   0  -2  11      370.98      377.93     10.83 o
   1  -2  11       18.72       19.98      2.59 o
   2  -2  11      168.74      179.07      5.82 o
   3  -2  11        9.10        6.62      2.30 o
   4  -2  11       53.53       49.54      3.47 o
   5  -2  11       34.84       31.32      3.41 o
   6  -2  11       33.21       22.09      4.02 o
   7  -2  11       43.38       52.28      4.80 o
  -7  -1  11       12.26       23.01      8.03 o
  -6  -1  11      182.07      194.82     13.07 o
  -5  -1  11        6.97       13.48      6.40 o
  -4  -1  11      317.99      290.95      9.15 o
  -3  -1  11        3.76        4.22      2.06 o
  -2  -1  11      448.47      419.08      9.51 o
  -1  -1  11      350.29      352.49      8.08 o
   0  -1  11        0.24       -0.21      1.18 o
   1  -1  11      250.10      250.08      5.32 o
   2  -1  11       55.20       55.44      2.53 o
   3  -1  11      147.60      148.95      4.53 o
   4  -1  11       23.97       29.23      3.36 o
   5  -1  11        0.66       -0.80      2.28 o
   6  -1  11       41.64       49.37      3.43 o
   7  -1  11        1.56       -2.03      3.64 o
  -7   0  11      104.25      116.54     10.07 o
  -6   0  11        0.23       -4.22      6.26 o
  -5   0  11      189.64      184.20     11.30 o
  -4   0  11      289.54      263.68     10.69 o
  -3   0  11      249.26      241.30      7.62 o
  -2   0  11      835.56      772.39     16.60 o
  -1   0  11        0.46       -0.25      0.59 o
   0   0  11      504.91      505.55      8.14 o
   1   0  11        4.05        4.08      0.94 o
   2   0  11      147.31      140.99      2.65 o
   3   0  11      170.66      171.36      3.90 o
   4   0  11        0.19       -0.13      1.56 o
   5   0  11       79.92       75.68      4.91 o
   6   0  11        6.88        5.21      4.16 o
   7   0  11       12.16       12.77      3.47 o
   8   0  11       35.24       29.19      4.46 o
  -7   1  11       19.52        5.85      6.81 o
  -6   1  11       54.23       66.71      7.76 o
  -5   1  11      171.96      172.76     10.89 o
  -4   1  11        8.04        9.34      4.42 o
  -3   1  11      243.26      243.74      7.72 o
  -2   1  11        4.85        4.95      1.44 o
  -1   1  11      633.49      612.85     10.33 o
   0   1  11      186.24      199.02      3.80 o
   1   1  11      195.25      191.94      4.14 o
   2   1  11      505.88      511.67      8.29 o
   3   1  11       34.09       28.30      1.57 o
   4   1  11      401.82      388.94      7.50 o
   5   1  11       61.86       67.64      3.41 o
   6   1  11       19.39       19.62      2.69 o
   7   1  11       34.81       35.94      3.75 o
   8   1  11        0.05       -1.26      3.56 o
  -7   2  11       13.36       19.88      7.76 o
  -6   2  11       90.15      110.00      9.26 o
  -5   2  11        8.03       14.43      6.53 o
  -4   2  11       49.45       53.47      3.63 o
  -3   2  11       84.62       76.82      3.13 o
  -2   2  11      159.43      161.69      6.09 o
  -1   2  11      659.57      635.61     13.45 o
   0   2  11        6.43        7.30      1.44 o
   1   2  11      436.88      446.23     10.10 o
   2   2  11       65.87       77.33      4.59 o
   3   2  11      535.17      522.73      9.77 o
   4   2  11      563.27      548.68     15.20 o
   5   2  11        3.96        4.68      2.11 o
   6   2  11      118.69      117.39      5.46 o
   7   2  11        1.31       -2.93      2.93 o
   8   2  11       82.19       84.04      5.19 o
  -6   3  11       12.92       13.34      6.53 o
  -5   3  11       27.51       24.51      6.26 o
  -4   3  11        9.82        3.60      3.27 o
  -3   3  11      304.66      301.54     10.14 o
  -2   3  11       91.01       93.97      3.33 o
  -1   3  11      250.47      239.36      8.28 o
   0   3  11       61.91       56.22      2.91 o
   1   3  11       60.80       62.73      2.52 o
   2   3  11      264.32      251.76      5.83 o
   3   3  11      403.47      395.79      8.58 o
   4   3  11        6.97        6.81      3.88 o
   5   3  11      130.50      125.78      5.52 o
   6   3  11       50.50       49.67      3.23 o
   7   3  11       29.63       34.53      3.61 o
   8   3  11       82.54       82.66      5.04 o
  -6   4  11       33.63       32.81      8.03 o
  -5   4  11       85.71       99.13      9.33 o
  -4   4  11       16.89       19.77      3.70 o
  -3   4  11       10.27       10.61      3.11 o
  -2   4  11      154.14      148.28      4.53 o
  -1   4  11      111.68      111.02      3.66 o
   0   4  11      653.58      616.97     10.30 o
   1   4  11        1.18        2.61      1.72 o
   2   4  11        8.14        9.13      2.05 o
   3   4  11       65.94       67.99      7.96 o
   4   4  11      198.41      195.01      6.82 o
   5   4  11      203.25      198.49      7.42 o
   6   4  11       18.12       12.86      4.02 o
   7   4  11       40.73       40.77      3.99 o
   8   4  11        8.70        4.89      3.46 o
  -5   5  11        6.19       10.48      5.85 o
  -4   5  11       31.43       31.65      4.41 o
  -3   5  11        0.76        3.57      3.33 o
  -2   5  11       88.44       97.48      6.94 o
  -1   5  11        6.07        6.03      1.96 o
   0   5  11       36.16       44.19      2.64 o
   1   5  11        2.37        1.89      2.04 o
   2   5  11       83.23       84.81      3.52 o
   3   5  11      167.86      172.51      5.06 o
   4   5  11       37.12       35.73      3.39 o
   5   5  11       70.19       64.51      4.32 o
   6   5  11      187.48      187.46      9.67 o
   7   5  11       17.08       11.57      4.49 o
   8   5  11       67.16       70.13      5.05 o
  -5   6  11       53.74       55.54      7.90 o
  -4   6  11       14.74       11.57      5.85 o
  -3   6  11       15.87       17.56      5.58 o
  -2   6  11       19.57       20.28      5.17 o
  -1   6  11        2.69       -1.63      4.36 o
   0   6  11       33.05       35.47      2.90 o
   1   6  11       38.33       33.53      3.95 o
   2   6  11       50.16       48.37      3.06 o
   3   6  11       16.58       16.86      2.42 o
   4   6  11       47.20       48.56      2.77 o
   5   6  11       78.90       86.72      6.94 o
   6   6  11       34.23       36.21      5.31 o
   7   6  11        4.09        7.22      5.04 o
   8   6  11       14.23       14.57      5.58 o
  -4   7  11        0.47       -3.68      5.58 o
  -3   7  11       70.92       76.37      8.03 o
  -2   7  11        0.32       -3.95      5.31 o
  -1   7  11       61.10       67.39      6.81 o
   0   7  11        5.43        3.68      4.90 o
   1   7  11       53.77       57.44      7.01 o
   2   7  11        4.41        5.99      2.56 o
   3   7  11       43.91       44.18      3.07 o
   4   7  11       74.63       78.80      5.38 o
   5   7  11        0.12       -0.32      3.31 o
   6   7  11       26.29       29.00      5.31 o
   7   7  11        0.40        3.95      4.49 o
  -2   8  11        0.42        0.41      5.99 o
  -1   8  11        9.89        0.27      5.72 o
   0   8  11        0.22       -4.63      5.31 o
   1   8  11       70.62       74.88      7.22 o
   2   8  11        2.21       -4.90      4.90 o
   3   8  11      172.92      172.22      5.65 o
   4   8  11        2.81        2.65      2.89 o
   5   8  11       63.28       66.39      4.69 o
   6   8  11       12.72        6.56      3.88 o
   7   8  11       13.02       13.53      4.13 o
  -1   9  11        0.19       -0.54      5.72 o
   0   9  11       38.04       28.86      6.81 o
   1   9  11        9.02       11.44      6.13 o
   2   9  11        8.75       17.88      6.19 o
   3   9  11       21.22       25.97      4.66 o
   4   9  11        5.55        4.47      3.26 o
   5   9  11       10.68       12.93      4.07 o
  -2  -7  12       37.64       33.65      4.58 o
  -1  -7  12       11.21       14.56      5.58 o
  -4  -6  12        1.70        5.20      3.79 o
  -3  -6  12       37.39       41.30      4.43 o
  -2  -6  12        0.56       -0.63      3.40 o
  -1  -6  12       14.99       14.68      3.71 o
   0  -6  12        1.43       -0.95      3.95 o
   1  -6  12        4.86        5.85      4.36 o
   2  -6  12       12.08       12.25      4.49 o
  -5  -5  12        1.31       -2.18      6.94 o
  -4  -5  12       17.68       23.14      7.22 o
  -3  -5  12        3.77       11.78      6.40 o
  -2  -5  12       92.26       83.18      6.06 o
  -1  -5  12      138.94      147.03      6.35 o
   0  -5  12        2.89        5.49      3.03 o
   1  -5  12       80.11       97.07      6.81 o
   2  -5  12        7.80        8.58      4.08 o
   3  -5  12       54.20       51.32      5.58 o
   4  -5  12       31.03       36.08      5.58 o
  -6  -4  12        0.74       -0.68      7.08 o
  -5  -4  12      107.09      102.65     10.48 o
  -4  -4  12       47.94       60.04      8.71 o
  -3  -4  12       28.95       19.40      3.43 o
  -2  -4  12      113.91      109.94      5.26 o
  -1  -4  12       30.34       36.88      3.74 o
   0  -4  12       60.90       62.14      7.90 o
   1  -4  12       23.36       27.50      3.95 o
   2  -4  12       17.06       15.93      3.68 o
   3  -4  12       11.53       14.43      4.08 o
   4  -4  12        5.95        6.53      4.49 o
   5  -4  12        1.71       -3.68      4.76 o
  -6  -3  12       88.73       78.42      9.94 o
  -5  -3  12       87.48       75.83      8.71 o
  -4  -3  12       30.06       20.69      7.08 o
  -3  -3  12      174.48      169.23      6.62 o
  -2  -3  12       28.86       28.04      7.15 o
  -1  -3  12      221.58      222.27     12.59 o
   0  -3  12       50.80       50.21      3.20 o
   1  -3  12       80.83       74.06      4.90 o
   2  -3  12       55.53       54.73      4.49 o
   3  -3  12        5.50        3.68      3.68 o
   4  -3  12       36.83       43.06      3.61 o
   5  -3  12       11.93       11.64      3.68 o
   6  -3  12        8.48        8.40      7.62 o
  -7  -2  12       50.59       55.68      9.53 o
  -6  -2  12      111.05      120.62     10.35 o
  -5  -2  12        9.69        5.58      6.13 o
  -4  -2  12      161.64      163.10     11.44 o
  -3  -2  12        0.95       -0.98      2.40 o
  -2  -2  12      257.99      252.58      6.43 o
  -1  -2  12      120.34      121.04      4.90 o
   0  -2  12      147.22      136.09      5.26 o
   1  -2  12        7.06        9.22      2.45 o
   2  -2  12       19.22       19.74      3.13 o
   3  -2  12       97.02       97.58      4.52 o
   4  -2  12       35.25       36.30      3.22 o
   5  -2  12        5.16        2.25      3.10 o
   6  -2  12        5.44        5.11      3.60 o
  -7  -1  12       41.41       37.98      8.17 o
  -6  -1  12        0.28       -5.72      6.94 o
  -5  -1  12      122.68      130.01     10.21 o
  -4  -1  12      140.99      121.84      9.53 o
  -3  -1  12       85.98       92.26      4.30 o
  -2  -1  12      310.22      299.41      7.21 o
  -1  -1  12       61.37       56.46      3.03 o
   0  -1  12      571.98      582.47     15.77 o
   1  -1  12      128.01      137.18      4.00 o
   2  -1  12      621.70      601.13     15.72 o
   3  -1  12      317.32      322.66     15.59 o
   4  -1  12       20.67       17.07      2.81 o
   5  -1  12       82.09       73.00      4.28 o
   6  -1  12       13.57       10.88      3.41 o
   7  -1  12       42.92       49.38      4.76 o
  -7   0  12        2.08        3.27      7.62 o
  -6   0  12       99.19      116.26      9.80 o
  -5   0  12      133.65      130.15     10.76 o
  -4   0  12       37.93       36.21      6.81 o
  -3   0  12       53.89       57.78      3.46 o
  -2   0  12       91.10       96.37      3.09 o
  -1   0  12      319.83      314.82      6.15 o
   0   0  12       86.11       92.24      2.34 o
   1   0  12      113.46      107.49      2.48 o
   2   0  12       98.49      107.56      3.47 o
   3   0  12       34.53       33.40      2.26 o
   4   0  12      124.18      119.36      4.64 o
   5   0  12       39.18       40.24      2.93 o
   6   0  12        8.82        8.48      2.86 o
   7   0  12        0.85        2.37      3.62 o
  -7   1  12       34.19       25.32      7.76 o
  -6   1  12       17.36       22.05      7.49 o
  -5   1  12        9.15       12.80      6.13 o
  -4   1  12       45.89       38.12      6.13 o
  -3   1  12        5.20        3.41      2.11 o
  -2   1  12      228.77      224.28      7.09 o
  -1   1  12      109.28      100.36      2.34 o
   0   1  12       97.98       90.31      2.92 o
   1   1  12      320.26      322.54      7.66 o
   2   1  12       10.38       14.54      1.12 o
   3   1  12      303.79      310.59      6.08 o
   4   1  12      226.56      231.94     10.12 o
   5   1  12       43.22       48.05      3.01 o
   6   1  12       64.13       62.74      3.61 o
   7   1  12        2.50       -1.66      3.27 o
   8   1  12       80.84       88.04      8.85 o
  -6   2  12        5.75       10.76      6.67 o
  -5   2  12      182.83      179.30     12.39 o
  -4   2  12        1.73        2.04      5.99 o
  -3   2  12       41.15       38.89      2.83 o
  -2   2  12       58.47       60.59      2.55 o
  -1   2  12       49.62       51.93      4.44 o
   0   2  12      520.94      522.38      9.91 o
   1   2  12       10.80        7.84      1.63 o
   2   2  12       17.95       16.33      2.02 o
   3   2  12      157.82      170.96      4.67 o
   4   2  12       14.92       19.27      7.15 o
   5   2  12      256.42      247.63      6.75 o
   6   2  12        5.58        9.04      2.68 o
   7   2  12       77.99       80.22      4.67 o
   8   2  12       12.47       20.09      4.22 o
  -6   3  12       74.27       88.22      9.12 o
  -5   3  12       54.11       53.37      8.30 o
  -4   3  12       15.97       17.97      6.53 o
  -3   3  12       86.57       78.77      6.88 o
  -2   3  12        0.08        0.78      1.64 o
  -1   3  12       25.67       27.06      1.71 o
   0   3  12       68.76       67.67      2.64 o
   1   3  12        2.09        2.19      1.69 o
   2   3  12       61.88       65.03      3.85 o
   3   3  12       30.54       29.51      3.01 o
   4   3  12       69.92       70.92      4.42 o
   5   3  12        4.76        8.37      6.94 o
   6   3  12       73.42       70.46      4.22 o
   7   3  12        9.05        8.19      3.39 o
   8   3  12       15.08       11.81      5.04 o
  -5   4  12       17.08       32.67      7.35 o
  -4   4  12       38.95       48.76      7.15 o
  -3   4  12        2.16        3.62      3.24 o
  -2   4  12      111.79      100.00      3.69 o
  -1   4  12       79.40       74.52      2.93 o
   0   4  12      174.78      172.13      4.13 o
   1   4  12       28.99       39.08      2.63 o
   2   4  12       83.99       81.33      3.52 o
   3   4  12      164.16      165.19      7.42 o
   4   4  12        4.55        3.74      2.61 o
   5   4  12       47.22       41.32      3.63 o
   6   4  12       81.44       84.54      6.53 o
   7   4  12        1.71       -3.40      3.40 o
   8   4  12       81.71       78.87      5.20 o
  -5   5  12       73.21       91.25     15.11 o
  -4   5  12       42.09       34.25      6.53 o
  -3   5  12       61.01       70.11      4.83 o
  -2   5  12       56.24       58.13      5.99 o
  -1   5  12        0.48        3.87      2.01 o
   0   5  12      376.78      362.25      8.62 o
   1   5  12        7.51        4.82      2.22 o
   2   5  12      190.77      204.91     10.79 o
   3   5  12       32.31       36.48      2.71 o
   4   5  12       30.25       34.52      4.15 o
   5   5  12       53.82       52.69      5.45 o
   6   5  12       30.91       22.87      5.04 o
   7   5  12        9.98       10.76      4.63 o
   8   5  12       15.82        9.65      4.42 o
  -4   6  12        1.16       -5.45      5.85 o
  -3   6  12        3.31        9.80      5.45 o
  -2   6  12        2.18       -1.63      4.90 o
  -1   6  12       84.67       86.45      6.94 o
   0   6  12        2.22        1.18      2.98 o
   1   6  12       59.94       71.55     10.28 o
   2   6  12       85.84       80.23      3.75 o
   3   6  12       57.03       59.39      3.47 o
   4   6  12       87.59       96.16      7.56 o
   5   6  12       14.34       11.44      4.63 o
   6   6  12       51.96       52.82      5.45 o
   7   6  12        4.37        8.71      5.31 o
  -3   7  12        2.58        1.23      6.13 o
  -2   7  12       48.31       55.68      6.94 o
  -1   7  12        6.73       -1.09      4.63 o
   0   7  12       24.72       35.53      5.45 o
   1   7  12       65.29       64.39      6.53 o
   2   7  12       15.22        9.01      3.00 o
   3   7  12       43.63       54.65      6.13 o
   4   7  12       18.24       16.56      3.60 o
   5   7  12       38.82       36.57      3.74 o
   6   7  12        1.41        2.45      4.36 o
   7   7  12       23.79       27.50      5.72 o
  -2   8  12        8.61       11.98      6.53 o
  -1   8  12        3.20        0.82      5.99 o
   0   8  12       31.03       41.52      6.67 o
   1   8  12       15.02       11.84      5.85 o
   2   8  12        3.60        0.14      5.45 o
   3   8  12       11.16       13.62      3.78 o
   4   8  12        1.83        2.48      2.81 o
   5   8  12       11.53        9.68      3.45 o
   6   8  12        1.13       -1.14      3.97 o
   0   9  12        3.38       -3.40      6.40 o
   1   9  12       21.76       29.95      6.26 o
   2   9  12        1.44        0.54      5.99 o
   3   9  12        3.40        3.99      7.28 o
   4   9  12        1.92       -1.07      3.33 o
   5   9  12        1.68        2.39      3.62 o
  -3  -6  13        0.09       -2.48      6.40 o
  -2  -6  13       48.50       53.82      4.83 o
  -1  -6  13       61.92       66.81      5.01 o
   0  -6  13        0.71        0.95      4.22 o
  -4  -5  13        9.47       10.62      7.35 o
  -3  -5  13       83.57       87.96      5.59 o
  -2  -5  13       14.62       18.49      3.59 o
  -1  -5  13       38.13       29.74      3.73 o
   0  -5  13        7.78        9.26      3.95 o
   1  -5  13        0.59       -2.59      3.81 o
   2  -5  13        2.70        2.31      4.08 o
   3  -5  13        0.48       -2.18      4.49 o
  -5  -4  13       44.29       62.76      9.80 o
  -4  -4  13       11.17        6.81      6.81 o
  -3  -4  13       23.22       27.80      3.78 o
  -2  -4  13        4.12       -0.07      3.00 o
  -1  -4  13      198.56      195.80      9.46 o
   0  -4  13       30.37       34.58      3.95 o
   1  -4  13       35.40       34.58      4.22 o
   2  -4  13        5.26        8.71      3.68 o
   3  -4  13       38.64       42.34      4.90 o
   4  -4  13       45.05       39.48      5.45 o
  -6  -3  13       17.43       27.36      8.71 o
  -5  -3  13       20.57       30.36      8.17 o
  -4  -3  13       80.36       73.38      9.26 o
  -3  -3  13        6.24        4.88      3.27 o
  -2  -3  13      179.94      184.66      8.17 o
  -1  -3  13       16.16       17.96      3.74 o
   0  -3  13       61.01       58.90      4.05 o
   1  -3  13       99.90       98.84      5.99 o
   2  -3  13       28.41       23.69      3.81 o
   3  -3  13       80.17       73.92      5.85 o
   4  -3  13        9.78        7.08      4.22 o
   5  -3  13        5.97        6.40      4.76 o
  -6  -2  13        8.36        6.81      8.03 o
  -5  -2  13      110.66      111.09      9.94 o
  -4  -2  13        4.54       11.71      6.13 o
  -3  -2  13      115.36      109.99      5.11 o
  -2  -2  13       17.84       22.55      2.80 o
  -1  -2  13      148.79      142.74      5.62 o
   0  -2  13      296.16      294.87      9.11 o
   1  -2  13        7.74       10.07      2.86 o
   2  -2  13       88.77       90.81      5.72 o
   3  -2  13       16.89       19.47      3.81 o
   4  -2  13       36.99       36.37      3.39 o
   5  -2  13       54.95       54.01      4.13 o
   6  -2  13        1.92       -2.08      3.59 o
  -6  -1  13       69.70       88.35     10.21 o
  -5  -1  13        6.87        0.27      6.94 o
  -4  -1  13       28.95       36.62      6.81 o
  -3  -1  13       59.32       72.56      8.03 o
  -2  -1  13       10.99       12.69      1.69 o
  -1  -1  13      273.60      283.33      7.74 o
   0  -1  13       12.01       14.29      2.10 o
   1  -1  13       24.28       23.13      2.40 o
   2  -1  13        4.67        8.44      2.59 o
   3  -1  13        1.84        0.39      2.39 o
   4  -1  13      141.54      142.51      5.77 o
   5  -1  13        0.01       -2.94      2.94 o
   6  -1  13       31.20       36.51      4.23 o
  -6   0  13        7.14        0.27      7.49 o
  -5   0  13       52.91       59.49      8.58 o
  -4   0  13       79.66       89.85      8.99 o
  -3   0  13       10.77       -1.09      5.72 o
  -2   0  13      148.47      141.34      5.72 o
  -1   0  13       20.07       24.19      1.50 o
   0   0  13      108.39      111.74      3.10 o
   1   0  13      225.86      224.02      4.67 o
   2   0  13        5.59        5.44      1.89 o
   3   0  13      360.58      360.06     11.10 o
   4   0  13        0.48        3.59      2.52 o
   5   0  13      127.98      133.13      5.82 o
   6   0  13       98.09      109.36      5.77 o
   7   0  13        5.32        0.54      3.72 o
  -6   1  13       57.56       77.06      9.67 o
  -5   1  13      172.50      171.13     11.71 o
  -4   1  13        1.25        0.54      6.13 o
  -3   1  13      154.35      133.42      9.53 o
  -2   1  13       18.29       20.38      2.01 o
  -1   1  13        3.52        6.67      4.76 o
   0   1  13       92.62       94.56      3.19 o
   1   1  13       27.13       29.46      2.38 o
   2   1  13       16.46       16.37      4.29 o
   3   1  13        6.28        6.24      2.24 o
   4   1  13        2.14        2.09      2.07 o
   5   1  13       90.98      104.06      6.79 o
   6   1  13        8.74        8.99      4.08 o
   7   1  13       28.85       28.60      4.13 o
  -6   2  13       37.90       33.90      7.90 o
  -5   2  13        3.97        5.58      6.40 o
  -4   2  13       17.73       15.52      6.13 o
  -3   2  13       56.86       52.55      6.81 o
  -2   2  13       57.49       52.81      3.27 o
  -1   2  13       63.28       67.56      3.34 o
   0   2  13       68.16       66.32      2.71 o
   1   2  13       51.38       64.71      2.60 o
   2   2  13       10.53        6.62      3.32 o
   3   2  13      201.56      199.02      7.05 o
   4   2  13      133.26      130.91      4.44 o
   5   2  13       23.57       21.30      3.16 o
   6   2  13       61.37       61.29      4.18 o
   7   2  13        3.16        7.44      3.50 o
  -5   3  13       26.74       24.10      7.22 o
  -4   3  13       89.09       96.25      9.39 o
  -3   3  13       16.27       26.55      6.13 o
  -2   3  13       71.72       77.80      3.18 o
  -1   3  13      104.37      100.66      8.16 o
   0   3  13      235.10      225.57      5.28 o
   1   3  13      249.32      255.32      5.67 o
   2   3  13       80.49       91.03      4.69 o
   3   3  13      145.61      153.68      6.02 o
   4   3  13        3.55        6.59      2.84 o
   5   3  13      104.81       98.85      5.43 o
   6   3  13       34.35       29.80      3.59 o
   7   3  13        9.78       12.34      3.61 o
  -5   4  13       17.33       11.30      7.08 o
  -4   4  13        0.73       -0.54      6.13 o
  -3   4  13       59.85       69.70     12.12 o
  -2   4  13       76.25       64.17      4.57 o
  -1   4  13      192.09      196.16      7.44 o
   0   4  13       76.31       74.35      4.21 o
   1   4  13        3.37        0.65      2.19 o
   2   4  13       97.01      108.59      6.76 o
   3   4  13        3.76        4.69      2.71 o
   4   4  13      233.31      224.60      7.99 o
   5   4  13        8.94        7.62      4.49 o
   6   4  13       46.63       53.50      5.99 o
   7   4  13        9.08        7.69      3.37 o
  -4   5  13       14.16       22.99      4.54 o
  -3   5  13        8.89       14.32      4.36 o
  -2   5  13        8.11       19.11      3.86 o
  -1   5  13       31.45       31.99      5.17 o
   0   5  13       26.54       26.32      3.35 o
   1   5  13       24.76       23.17      2.67 o
   2   5  13       81.51       80.84      4.92 o
   3   5  13       21.38       23.48      2.82 o
   4   5  13       58.69       73.64      5.04 o
   5   5  13        9.63       12.12      4.76 o
   6   5  13       34.95       31.18      5.04 o
   7   5  13        9.34        7.08      4.63 o
  -3   6  13        9.94       19.88      5.99 o
  -2   6  13       82.04      115.85      9.12 o
  -1   6  13       31.03       22.60      5.58 o
   0   6  13      117.67      141.99      9.39 o
   1   6  13       79.45       78.69      6.81 o
   2   6  13       55.97       63.29      3.97 o
   3   6  13       17.34       19.88      3.17 o
   4   6  13        0.09       -1.67      3.04 o
   5   6  13       87.25       93.80      7.08 o
   6   6  13       15.17       12.80      5.17 o
   7   6  13       40.70       39.62      6.26 o
  -2   7  13        2.43        3.40      5.99 o
  -1   7  13        2.32        6.94      5.72 o
   0   7  13        4.03        5.17      4.90 o
   1   7  13        0.97        1.77      4.63 o
   2   7  13        7.31        7.91      3.59 o
   3   7  13       17.11        9.56      3.47 o
   4   7  13       14.73       12.80      3.68 o
   5   7  13       14.89       21.27      4.15 o
   6   7  13        0.54       -2.34      3.42 o
  -1   8  13       13.69       15.25      6.53 o
   0   8  13        8.42       12.25      6.40 o
   1   8  13       18.43       15.25      6.26 o
   2   8  13        2.52       -1.77      5.04 o
   3   8  13       26.69       37.07      4.01 o
   4   8  13        1.56       -0.50      3.45 o
   5   8  13        4.07        4.09      4.03 o
   2   9  13       14.28       27.50      7.08 o
   3   9  13       17.52       14.43      6.67 o
  -3  -5  14       10.18       13.47      3.95 o
  -2  -5  14       15.91       16.88      3.83 o
  -1  -5  14       27.38       24.10      4.36 o
   0  -5  14        0.06       -3.81      3.81 o
   1  -5  14       26.16       39.62      5.04 o
  -4  -4  14       22.09       27.64      8.58 o
  -3  -4  14       17.23       17.54      3.61 o
  -2  -4  14       70.20       71.12      6.60 o
  -1  -4  14       21.65       16.95      3.36 o
   0  -4  14       90.78       88.90      6.13 o
   1  -4  14       22.81       24.91      4.22 o
   2  -4  14        0.90        2.86      4.08 o
   3  -4  14       47.81       59.90      5.58 o
  -5  -3  14      102.42      130.97     11.98 o
  -4  -3  14        4.62        9.53      7.62 o
  -3  -3  14       35.83       33.23      3.71 o
  -2  -3  14       24.16       33.71      3.55 o
  -1  -3  14       22.47       19.96      3.03 o
   0  -3  14      120.88      122.12      6.81 o
   1  -3  14        0.12       -3.13      3.13 o
   2  -3  14       23.74       27.77      4.08 o
   3  -3  14        0.25        0.27      3.95 o
   4  -3  14       20.20       19.60      4.63 o
  -5  -2  14        3.68        1.91      7.76 o
  -4  -2  14       43.07       57.31      8.71 o
  -3  -2  14       15.08       15.66      3.08 o
  -2  -2  14       22.87       22.94      3.03 o
  -1  -2  14       35.35       40.46      4.29 o
   0  -2  14        1.80        1.13      3.20 o
   1  -2  14       68.35       66.98      4.90 o
   2  -2  14       17.92       21.51      3.54 o
   3  -2  14       78.47       69.02      5.72 o
   4  -2  14       52.90       58.54      5.58 o
   5  -2  14        0.54        3.60      3.30 o
  -5  -1  14       87.14       88.63      9.39 o
  -4  -1  14      103.33      105.24      9.94 o
  -3  -1  14       39.08       34.03      7.35 o
  -2  -1  14       39.04       36.54      3.04 o
  -1  -1  14       17.24       11.97      2.25 o
   0  -1  14       71.43       74.34      4.70 o
   1  -1  14       19.39       20.15      2.72 o
   2  -1  14       21.48       24.64      3.27 o
   3  -1  14       12.64       11.71      3.54 o
   4  -1  14        1.49        1.64      2.81 o
   5  -1  14       31.92       29.91      3.79 o
   6  -1  14       12.79       10.06      5.11 o
  -5   0  14       78.88       98.43     10.07 o
  -4   0  14        3.31       -2.86      6.67 o
  -3   0  14       29.65       30.77      6.40 o
  -2   0  14       46.24       39.98      5.04 o
  -1   0  14       56.13       49.30      2.13 o
   0   0  14       63.34       64.96      4.56 o
   1   0  14       11.87       13.07      2.18 o
   2   0  14       20.67       24.82      2.29 o
   3   0  14        5.62        3.68      2.44 o
   4   0  14       64.07       63.97      3.79 o
   5   0  14       30.41       36.42      3.74 o
   6   0  14        5.03        5.24      3.37 o
  -5   1  14        6.18        6.67      7.22 o
  -4   1  14       68.05       73.92      8.17 o
  -3   1  14       11.29       20.42      6.53 o
  -2   1  14       87.74       84.41      7.90 o
  -1   1  14       49.51       46.58      4.56 o
   0   1  14      103.91       89.17      7.22 o
   1   1  14      280.64      302.43      7.35 o
   2   1  14        5.67        7.53      1.70 o
   3   1  14      230.22      229.51     11.50 o
   4   1  14       25.10       30.71      2.61 o
   5   1  14       71.42       68.41      4.16 o
   6   1  14       27.82       27.76      4.15 o
  -5   2  14       73.93       65.89      9.26 o
  -4   2  14       24.95       18.65      7.35 o
  -3   2  14       17.68       24.37      6.26 o
  -2   2  14      109.29      119.12      9.80 o
  -1   2  14        0.17        1.99      5.92 o
   0   2  14       79.28       82.15      3.26 o
   1   2  14      259.67      280.70      6.20 o
   2   2  14        3.80        1.39      2.64 o
   3   2  14       94.61      111.11      6.06 o
   4   2  14        0.12        1.12      2.11 o
   5   2  14       12.85       15.45      2.56 o
   6   2  14        5.64        6.68      3.12 o
   7   2  14       16.42       14.12      3.93 o
  -5   3  14       12.82        3.27      6.94 o
  -4   3  14        4.69        7.62      7.22 o
  -3   3  14       53.59       62.22      7.49 o
  -2   3  14       23.28       26.27      5.85 o
  -1   3  14      148.43      152.17      8.94 o
   0   3  14       68.12       71.18      2.88 o
   1   3  14      118.86      128.98      4.04 o
   2   3  14       69.10       75.99      3.59 o
   3   3  14        0.01        1.70      3.00 o
   4   3  14       86.80       88.84      5.21 o
   5   3  14        0.73        0.70      2.74 o
   6   3  14      107.42       92.24      5.20 o
   7   3  14       14.08       14.45      3.61 o
  -4   4  14       61.53       63.85      8.99 o
  -3   4  14       10.90       13.89      7.08 o
  -2   4  14       11.04       19.18      4.12 o
  -1   4  14       60.36       61.68      3.64 o
   0   4  14       28.18       22.88      2.90 o
   1   4  14      185.60      191.48      5.89 o
   2   4  14       39.78       39.80      4.12 o
   3   4  14       25.66       25.38      3.56 o
   4   4  14       61.12       60.68      4.34 o
   5   4  14        5.41        4.76      4.76 o
   6   4  14       63.32       57.88      4.30 o
   7   4  14        3.29        5.72      3.47 o
  -3   5  14        7.35        4.93      4.20 o
  -2   5  14       29.24       33.34      4.51 o
  -1   5  14        7.83        9.67      4.36 o
   0   5  14       88.67      101.29      8.03 o
   1   5  14        2.85        3.05      2.61 o
   2   5  14       41.28       57.48      6.17 o
   3   5  14       79.21       84.65     12.73 o
   4   5  14        6.57       -2.18      4.49 o
   5   5  14       26.84       20.56      5.31 o
   6   5  14        2.66        0.68      4.49 o
  -3   6  14       25.19       16.88      6.26 o
  -2   6  14        4.62       12.66      5.85 o
  -1   6  14       24.61       29.54      5.45 o
   0   6  14        0.47        5.85      5.31 o
   1   6  14        0.72       -0.95      5.04 o
   2   6  14       35.03       35.45      4.63 o
   3   6  14        3.65        3.03      3.12 o
   4   6  14        1.83        1.02      5.99 o
   5   6  14       13.97       20.28      5.45 o
   6   6  14        6.12        8.71      4.76 o
  -1   7  14       10.42        6.40      5.31 o
   0   7  14       26.24       30.90      6.53 o
   1   7  14       85.51       95.71      8.03 o
   2   7  14       27.40       20.15      5.99 o
   3   7  14       73.33       88.06      5.27 o
   4   7  14        0.61        1.44      3.78 o
   5   7  14        7.01        3.60      4.03 o
   0   8  14       33.58       42.61      7.35 o
   1   8  14        2.96       -5.17      5.31 o
   2   8  14        7.67       15.66      6.53 o
   3   8  14       19.05       19.89      3.92 o
   4   8  14        0.39       -0.87      4.11 o
  -2  -4  15        0.01        3.47      3.48 o
  -1  -4  15       17.50       17.43      3.95 o
   0  -4  15        2.29        3.95      3.81 o
   1  -4  15        0.33       -3.95      3.95 o
  -4  -3  15       28.86       35.12      8.85 o
  -3  -3  15        0.28       -0.64      3.29 o
  -2  -3  15       29.04       27.05      4.70 o
  -1  -3  15        1.99        3.35      5.51 o
   0  -3  15       25.49       20.97      3.81 o
   1  -3  15       23.06       30.50      4.08 o
   2  -3  15        3.50        6.67      3.81 o
   3  -3  15       18.35       23.28      4.36 o
  -4  -2  15       52.90       61.54      9.53 o
  -3  -2  15       17.66       14.57      6.81 o
  -2  -2  15       63.79       67.47      4.27 o
  -1  -2  15        0.07       -1.27      2.59 o
   0  -2  15      101.67      106.19      6.26 o
   1  -2  15       18.42       19.33      3.40 o
   2  -2  15       14.00       12.25      3.68 o
   3  -2  15        1.28       -2.72      3.54 o
   4  -2  15       12.18       12.66      4.36 o
  -4  -1  15        8.07        5.17      7.49 o
  -3  -1  15       22.14       26.00      6.81 o
  -2  -1  15        0.29        1.07      2.61 o
  -1  -1  15       45.41       46.88      5.04 o
   0  -1  15       10.65       18.62      6.67 o
   1  -1  15       16.80       19.33      3.00 o
   2  -1  15       73.87       75.83      5.31 o
   3  -1  15        8.04        2.45      3.27 o
   4  -1  15       57.31       52.96      5.31 o
   5  -1  15        0.29        3.64      3.27 o
  -5   0  15       26.90       26.14      8.71 o
  -4   0  15       68.20       69.16      8.58 o
  -3   0  15        0.75        7.35      6.94 o
  -2   0  15      140.22      149.25      5.96 o
  -1   0  15       37.35       43.40      3.14 o
   0   0  15       20.76       22.54      2.24 o
   1   0  15      104.40      104.83      5.31 o
   2   0  15        0.01       -1.36      2.59 o
   3   0  15       18.16       23.82      3.68 o
   4   0  15        0.41        0.43      2.86 o
   5   0  15       10.81        9.03      3.39 o
  -4   1  15        2.90       17.29      7.49 o
  -3   1  15       24.33       33.63      7.49 o
  -2   1  15      136.09      129.06     10.21 o
  -1   1  15        5.00        2.66      1.80 o
   0   1  15      197.57      212.65     11.84 o
   2   1  15       18.98       22.21      2.24 o
   3   1  15       55.82       62.45      3.62 o
   4   1  15       14.94       14.83      2.88 o
   5   1  15      106.10      110.36      8.10 o
   6   1  15       10.38       11.61      3.60 o
  -4   2  15       15.98       31.18      8.17 o
  -3   2  15      102.04      105.78      9.26 o
  -2   2  15        1.40       -0.14      6.13 o
  -1   2  15       59.34       66.98      6.94 o
   0   2  15       68.36       84.68      7.62 o
   1   2  15       29.21       29.62      4.09 o
   2   2  15       85.05       79.78      6.40 o
   3   2  15       39.14       36.22      2.42 o
   4   2  15       74.60       78.77      4.95 o
   5   2  15        0.28       -3.13      3.13 o
   6   2  15       18.00       15.24      3.62 o
  -4   3  15       10.64        8.30      6.94 o
  -3   3  15        0.18       -6.53      6.53 o
  -2   3  15       34.34       43.70      7.49 o
  -1   3  15       12.97       18.05      3.81 o
   0   3  15       17.50       22.14      2.80 o
   1   3  15       14.05       14.16      2.31 o
   2   3  15        2.70        1.77      2.43 o
   3   3  15       71.51       82.61      4.80 o
   4   3  15       23.13       19.74      4.90 o
   5   3  15        6.97        8.44      2.94 o
   6   3  15       43.10       39.15      3.89 o
  -3   4  15       39.54       48.33      7.76 o
  -2   4  15       16.42       18.92      7.35 o
  -1   4  15       33.32       39.60      4.48 o
   0   4  15       94.10      102.03      4.64 o
   1   4  15        0.32       -1.51      2.46 o
   2   4  15       88.75       96.48      4.51 o
   3   4  15        6.46        1.16      3.17 o
   4   4  15        3.52       10.89      4.76 o
   5   4  15       24.44       16.34      5.45 o
   6   4  15        6.54        8.04      3.43 o
  -2   5  15        1.78        6.19      6.88 o
  -1   5  15       65.99       71.34      6.94 o
   0   5  15       21.49        9.53      4.90 o
   1   5  15       51.08       56.76      4.22 o
   2   5  15       17.18       17.32      3.22 o
   3   5  15       24.51       33.47      3.64 o
   4   5  15       14.89       19.17      5.45 o
   5   5  15        0.04       -3.27      4.90 o
   6   5  15        6.28        1.23      5.45 o
  -2   6  15        7.35        7.08      5.99 o
  -1   6  15        0.24        2.45      5.45 o
   0   6  15       28.02       25.46      5.99 o
   1   6  15        0.44        1.23      5.31 o
   2   6  15        4.00        0.89      4.22 o
   3   6  15       33.21       38.82      5.45 o
   4   6  15        3.22        4.09      3.46 o
   5   6  15       42.86       48.57      7.83 o
   0   7  15       27.91       40.71      7.08 o
   1   7  15        5.24        4.63      5.31 o
   2   7  15       16.63       25.87      6.53 o
   3   7  15        5.90        9.15      4.11 o
   4   7  15       14.64       25.30      4.46 o
  -2  -3  16       14.83       19.27      3.72 o
  -1  -3  16       11.17       15.25      4.08 o
   0  -3  16       16.73       20.15      4.08 o
   1  -3  16        0.19       -3.81      3.81 o
  -3  -2  16       26.08       31.18      7.62 o
  -2  -2  16        3.80        2.48      3.09 o
  -1  -2  16       24.87       21.88      3.18 o
   0  -2  16        0.29       -3.13      3.27 o
   1  -2  16       16.82       20.28      3.68 o
   2  -2  16       17.45       20.97      3.95 o
   3  -2  16        0.69       -0.95      3.95 o
  -3  -1  16        0.73        4.63      7.35 o
  -2  -1  16       58.54       66.51      4.63 o
  -1  -1  16       52.53       60.84      4.26 o
   0  -1  16       41.13       46.29      3.81 o
   1  -1  16       84.65       94.48      5.72 o
   2  -1  16        3.98        2.45      3.13 o
   3  -1  16       36.57       40.16      4.49 o
   4  -1  16        0.09        0.41      4.08 o
  -3   0  16       26.72       24.10      7.76 o
  -2   0  16       19.10       17.83      7.22 o
  -1   0  16       12.33       10.64      2.51 o
   0   0  16       39.34       42.75      3.68 o
   1   0  16        0.67        0.14      2.45 o
   2   0  16       66.48       63.85      4.76 o
   3   0  16       18.31       21.92      3.81 o
   4   0  16       33.15       30.63      4.63 o
  -3   1  16       21.25       18.11      7.76 o
  -2   1  16        6.80       12.12      6.26 o
  -1   1  16       29.50       35.86      4.42 o
   0   1  16        0.05       -5.04      5.45 o
   2   1  16       34.49       33.08      3.13 o
   3   1  16        2.90        1.50      3.00 o
   4   1  16        9.71       14.21      2.94 o
   5   1  16        9.07        9.01      3.43 o
  -3   2  16        2.94        8.85      7.49 o
  -2   2  16       34.57       50.37      8.03 o
  -1   2  16        3.91       10.21      6.40 o
   0   2  16      188.00      195.22     11.71 o
   2   2  16       80.01       84.26      4.47 o
   3   2  16       63.17       64.95      3.63 o
   4   2  16       14.28       14.33      3.20 o
   5   2  16       44.82       37.57      3.72 o
  -3   3  16       53.90       63.99      9.12 o
  -2   3  16       12.18       19.06      7.22 o
  -1   3  16       48.08       52.28      7.08 o
   0   3  16       34.27       41.79      6.94 o
   1   3  16       13.76       13.25      3.27 o
   2   3  16       44.37       55.29      4.08 o
   3   3  16       31.97       36.89      5.31 o
   4   3  16        6.07        7.12      2.66 o
   5   3  16        1.89        5.47      5.45 o
  -2   4  16        0.80       -4.63      7.08 o
  -1   4  16       25.97       30.22      7.49 o
   0   4  16        3.21        0.42      3.49 o
   1   4  16       38.63       45.17      4.70 o
   2   4  16        1.00       -3.17      3.17 o
   3   4  16       41.01       53.44      4.42 o
   4   4  16       24.15       21.65      5.31 o
   5   4  16       12.56        6.67      5.45 o
  -1   5  16        5.01        2.45      5.72 o
   0   5  16       30.48       38.80      5.99 o
   1   5  16        7.21        6.94      5.31 o
   2   5  16       10.87        7.04      3.61 o
   3   5  16       16.80       22.31      3.97 o
   4   5  16        0.26       -1.10      3.41 o
   5   5  16        8.86       19.20      5.85 o
   0   6  16       48.98       48.47      7.08 o
   1   6  16        0.30       -4.90      5.72 o
   2   6  16       34.09       30.92      3.88 o
   3   6  16        7.60        5.69      3.92 o
   4   6  16       38.94       45.18      4.32 o
  -1  -1  17       31.66       34.31      3.81 o
   0  -1  17       25.51       29.81      3.68 o
   1  -1  17        0.66       -1.23      3.27 o
   2  -1  17       23.31       23.42      3.81 o
  -2   0  17       27.05       23.55      7.76 o
  -1   0  17       29.41       32.87      3.13 o
   0   0  17        1.41       -1.63      2.59 o
   1   0  17       69.99       80.46      5.04 o
   2   0  17        0.24       -0.14      3.00 o
   3   0  17       25.39       26.96      3.95 o
  -2   1  17       67.94       82.36      9.53 o
  -1   1  17        1.41        1.78      3.68 o
   2   1  17        9.65        7.49      2.72 o
   3   1  17       54.37       57.59      4.63 o
  -2   2  17        1.58        0.68      6.94 o
  -1   2  17       16.12       21.92      7.22 o
   0   2  17       17.55       20.97      6.81 o
   3   2  17        1.40        5.58      2.86 o
   4   2  17        3.34       11.15      3.02 o
  -1   3  17       15.02       26.41      7.35 o
   0   3  17       13.45       11.03      6.67 o
   2   3  17       21.32       21.45      3.64 o
   3   3  17       92.38      104.72     11.64 o
   4   3  17        8.15       13.69      2.87 o
  -1   4  17        3.40        5.99      6.94 o
   0   4  17       26.77       33.35      7.35 o
   1   4  17        7.41       10.40      3.89 o
   2   4  17        0.34       -2.33      3.55 o
   3   4  17       12.77       15.63      8.30 o
   1   5  17        2.56       10.62      5.85 o
   2   5  17        3.16        8.56      3.71 o
   3   5  17        4.60        3.27      5.99 o
 
